# Supplementary material for: Monozygotic twins and triplets discordant for amyotrophic lateral sclerosis display differential methylation and gene expression
Source: Sci Rep. 2019 Jun 4;9:8254. doi: 10.1038/s41598-019-44765-4 (PMC6547746; doi:10.1038/s41598-019-44765-4)
Supplement: Supplementary file 2 — Supplementary Table S5 [file 41598_2019_44765_MOESM2_ESM.csv]

Probe	F SALS twins	C9orf72 twins	SOD1 triplets	M SALS twins	Control twins	Delta beta	Magnitude rank	P value	P rank	Final rank	Chromosome	HIL CpG class	TSS distance	Gene�
cg19917744	-0.021955277	-0.069240454	-0.078002059	-0.05289803	-0.893371848	-0.055523955	4661	0.023278938	4833	4	chr2	HC	-184	PLEKHM3
cg15508379	0.018802817	0.04859103	0.085488802	0.06816699	-0.405918586	0.05526241	4722	0.026531519	5640	9	chr11	HC	-97	IGF2
cg14613972	0.01501376	0.048259431	0.075677039	0.063052972	4.99154229	0.0505008	6138	0.025644888	5411	13	chr5	HC	-265	ATG10
cg16803520	-0.025507615	-0.057435814	-0.042603346	-0.047513636	-0.591028798	-0.043265103	9165	0.012290788	2415	14	chr7	HC	-4333	AK125429
cg17505757	0.037201395	0.04127356	0.036470445	0.041130285	1.036924799	0.039018921	11839	7.52E-05	12	15	chr17	HC	-81	NUP88
cg03301848	0.01726551	0.025215318	0.093646705	0.074943716	0.976535579	0.052767812	5395	0.03056953	6560	16	chr6	HC	5328	OLIG3
cg05825244	0.024032043	0.034486165	0.067560419	0.037912662	0.186728765	0.040997822	10474	0.009076174	1773	17	chr20	HC	50804	CPXM1
cg11334070	-0.044501177	-0.016210318	-0.05681167	-0.067163765	0.271901333	-0.046171732	7746	0.023865999	4987	21	chr3	HC	-8	RAB43
cg04645342	-0.025124787	-0.046942269	-0.052838121	-0.043494804	1.321216721	-0.042099995	9865	0.014761091	2928	22	chr1	HC	281	NEGR1
cg14480789	-0.028717815	-0.061913258	-0.039451915	-0.056868397	0.753433437	-0.046737846	7505	0.025396631	5341	27	chr3	HC	-17	SEC22C
cg02177951	0.045879545	0.092463741	0.026333003	0.025308361	3.4820169	0.047496162	7208	0.028887918	6179	34	chr11	HC	-92597	ANO1
cg03773192	0.011811999	0.068257303	0.076136256	0.049716883	3.307634912	0.05148061	5784	0.035802293	7847	38	chr10	HC	-1221	GRK5
cg16935065	-0.019577599	-0.019556917	-0.075914048	-0.052719491	-0.864868973	-0.041942014	9954	0.021284296	4378	42	chr2	HC	330	ST6GAL2
cg04327538	0.011197478	0.036295413	0.069119672	0.072713643	2.100336516	0.047331552	7273	0.033677366	7297	46	chr10	HC	1621	NKX1-2
cg18198306	-0.009220767	-0.025446838	-0.106884766	-0.101876585	-0.653836824	-0.060857239	3473	0.048315656	11186	47	chr6	HC	853	FBXO5
cg16688483	-0.025895591	-0.03312984	-0.049582794	-0.045360304	0.061457198	-0.038492132	12258	0.012396899	2438	48	chr8	HC	1722	GRHL2
cg04302290	0.016169404	0.042914851	0.053636822	0.041034025	-0.482698039	0.038438776	12307	0.012606065	2486	49	chr3	HC	688	PCOLCE2
cg07835051	-0.023967788	-0.099045525	-0.021552183	-0.074251303	-0.306171078	-0.0547042	4862	0.043464919	9938	51	chr18	HC	5179	RAX
cg04851169	0.012052862	0.029450016	0.086208238	0.072808594	2.866177826	0.050129927	6239	0.038637996	8621	52	chr5	HC	-23055	CPLX2
cg26993965	-0.023371333	-0.044175683	-0.082513197	-0.036111679	4.142241133	-0.046542973	7590	0.03577594	7834	60	chr18	HC	-123258	SALL3
cg06364757	0.01270626	0.021555724	0.128530674	0.100798034	1.306947611	0.065897673	2640	0.054242691	12886	61	chr15	HC	-196	PYGO1
cg25803632	0.009204925	0.044630785	0.091214197	0.061114084	4.412271341	0.051540998	5769	0.04285018	9769	62	chr7	HC	-369	HECW1
cg10156499	-0.005614993	-0.05570838	-0.074366783	-0.078333926	1.134398837	-0.05350602	5190	0.045208708	10401	63	chr11	HC	-29708	C11orf34
cg15444185	0.01182485	0.039783	0.076858128	0.132901759	2.625022637	0.065341934	2731	0.05502449	13115	69	chr8	HC	32384	C8orf46
cg27131607	0.056213469	0.028340906	0.025557474	0.043156805	6.593040936	0.038317164	12376	0.018037914	3639	74	chr17	HC	-27	CCDC47
cg21799469	-0.010361032	-0.029254946	-0.046548105	-0.116727483	-0.756224067	-0.050722892	6055	0.043579553	9968	75	chr4	HC	281	PPP2R2C
cg06090383	-0.020034828	-0.062701996	-0.033405365	-0.049131108	-0.884936256	-0.041318324	10289	0.027003556	5743	76	chr4	HC	487	SAP30
cg24239882	0.017158386	0.047175034	0.03906925	0.04598876	-0.346614855	0.037347858	13108	0.014801207	2938	77	chr12	HC	-581	ST8SIA1
cg09622265	0.015141116	0.069612477	0.074348652	0.023752991	0.462468518	0.045713809	7942	0.037691034	8350	78	chr22	HC	-69	UFD1L
cg18254123	0.034052742	0.006784545	0.047768354	0.04702536	-0.286104316	0.03390775	16263	0.001448746	281	81	chr15	HC	-51685	AK124939
cg25932599	-0.039526129	-0.017734902	-0.070033961	-0.029258243	0.946608031	-0.039138309	11754	0.023169386	4803	82	chr4	HC	262	FGFRL1
cg08849049	-0.011746852	-0.05342195	-0.05092308	-0.035259837	0.881561791	-0.03783793	12734	0.019010098	3866	84	chr6	HC	-225	GMNN
cg14775207	0.033058917	0.039907149	0.103830879	0.021726538	4.237903413	0.049630871	6410	0.045545828	10472	88	chr2	HC	154	NOTO
cg20322093	0.027354733	0.005337178	0.062208704	0.05828849	-0.035144872	0.038297276	12395	0.022171263	4578	89	chr17	HC	-25	OTOP3
cg08534443	-0.01795371	-0.058735937	-0.065013716	-0.058979427	-0.891797129	-0.050170698	6227	0.047175255	10886	90	chr12	HC	-44606	FBRSL1
cg17866667	-0.015410531	-0.041618616	-0.044359557	-0.047952996	3.741717281	-0.037335425	13117	0.021273605	4376	95	chr19	HC	-693	CACNG8
cg18638018	-0.025806794	-0.046838853	-0.052021977	-0.033297105	-0.662039026	-0.039491182	11479	0.028360035	6064	96	chr12	HC	6686	ASCL1
cg23714408	0.006717984	0.04369085	0.111099344	0.158976484	-0.28231729	0.080121165	1039	0.067136416	16609	100	chr4	HC	-645	SFRP2
cg06874323	0.021320678	0.044263641	0.055250532	0.019376244	-0.533576636	0.035052774	15142	0.013106372	2588	103	chr10	HC	2192	LBX1
cg27426287	-0.01849429	-0.04261098	-0.088015126	-0.056626861	1.058675433	-0.051436814	5804	0.051107063	11988	105	chr10	HC	82	SVIL
cg08695336	-0.014086869	-0.03883901	-0.048864673	-0.038974786	0.42072095	-0.035191334	15009	0.014705016	2913	107	chr8	HC	423	NRG1
cg01428589	-0.022537067	-0.010365686	-0.084088529	-0.040373806	2.536314277	-0.039341272	11602	0.031514441	6792	112	chr19	HC	1406	RGS9BP
cg26556895	-0.009712172	-0.035325995	-0.058770086	-0.058319151	-0.859306068	-0.040531851	10781	0.035194632	7676	113	chr15	HC	-86	CRABP1
cg16580982	-0.019258021	-0.056051655	-0.050731066	-0.023311947	2.793496212	-0.037338172	13115	0.025600349	5400	115	chr8	HC	27	BC045738
cg15967709	0.004620331	0.037473393	0.071456605	0.087046092	0.570711049	0.050149105	6234	0.052290216	12325	117	chr6	HC	9149	TRNA_Ala
cg00278366	0.011450251	0.01609243	0.057363612	0.079053956	0.92089493	0.040990062	10477	0.037632881	8330	121	chr12	HC	192	RAD9B
cg06551493	-0.007574334	-0.050186949	-0.05766735	-0.069769355	4.019071147	-0.046299497	7687	0.048926176	11371	126	chr7	HC	-70	PTPN12
cg06358862	4.55E-04	0.070286117	0.085688123	0.063140794	-0.547150074	0.054892615	4816	0.059357248	14331	129	chr4	HC	-167	MAP9
cg27626790	-0.019515009	-0.02675501	-0.033550936	-0.051750731	-0.683062335	-0.032892922	17350	0.009317353	1822	130	chr7	HC	649	KCNH2
cg01777121	0.012876937	0.048621068	0.054444919	0.125810914	0.664228765	0.060438459	3554	0.063863111	15624	131	chr3	HC	-1821	WNT5A
cg01041222	0.0091371	0.018621	0.062411897	0.067276259	-0.021979525	0.039361564	11582	0.035047575	7635	133	chr4	HC	470	GRIA2
cg22374525	0.006145259	0.05523095	0.042838393	0.068848946	3.055465655	0.043265887	9163	0.043923535	10056	134	chr1	HC	10229	NHLH2
cg14189571	0.007939585	0.040430551	0.064809676	0.054031499	1.812040266	0.041802828	10030	0.040842188	9212	135	chr4	HC	19	ZFP42
cg03705396	0.026157295	0.052695087	0.052648067	0.038789415	0.583180459	0.042572466	9571	0.042624395	9707	136	chr3	HC	-287	MAP6D1
cg23218567	-0.004443365	-0.083169643	-0.129877179	-0.217225433	3.509749855	-0.108678905	98	0.075822122	19187	137	chr7	HC	840	POM121
cg15794859	0.015306067	0.037821503	0.038513828	0.046519604	-0.498039664	0.034540251	15640	0.019445269	3977	142	chr6	HC	-2506	AX747860
cg14119999	-0.011306775	-0.046235224	-0.035999171	-0.064317814	0.107517093	-0.039464746	11501	0.036875254	8122	143	chr13	HC	1015	FAM155A
cg03068958	-0.023238599	-0.025087975	-0.028396177	-0.061153606	1.303106624	-0.034469089	15704	0.019397879	3960	145	chr11	HC	386	RPLP2
cg18499443	-0.038240875	-0.011236718	-0.046934817	-0.029055131	0.023782265	-0.031366885	19163	0.002956701	533	147	chr10	HC	2079	HPSE2
