# Supplementary material for: Monozygotic twins and triplets discordant for amyotrophic lateral sclerosis display differential methylation and gene expression
Source: Sci Rep. 2019 Jun 4;9:8254. doi: 10.1038/s41598-019-44765-4 (PMC6547746; doi:10.1038/s41598-019-44765-4)
Supplement: Supplementary file 3 — Supplementary Table S6 [file 41598_2019_44765_MOESM3_ESM.xlsx]

## Sheet: in
Probe	Gene	Adjusted R2	F statistic	F numerator DF	F denominator DF	F p-value	Coefficient	Beta	SE	t-value	p-value	Adjusted p-value
cg19917744	PLEKHM3	0.00422354	2.66124	3	1172	0.0468451	Intercept	-2.12	0.0435	-48.9	4.19e-285
							Disease	-0.0101	0.0172	-0.585	0.559	0.711766
							Age	8.43e-05	0.000684	0.123	0.902
							Sex (M)	0.0482	0.0171	2.82	0.00488
cg15508379	IGF2	0.0433486	18.7475	3	1172	7.0091e-12	Intercept	-1.93	0.039	-49.5	1.03e-289
							Disease	-0.0225	0.0154	-1.45	0.146	0.41019
							Age	-5.87e-05	0.000613	-0.0958	0.924
							Sex (M)	0.115	0.0153	7.5	1.29e-13
cg14613972	ATG10	-0.00219849	0.140814	3	1172	0.935546	Intercept	-1.2	0.0447	-26.7	3.18e-123
							Disease	0.00165	0.0177	0.0929	0.926	0.941966
							Age	0.0002	0.000704	0.284	0.777
							Sex (M)	-0.0103	0.0176	-0.586	0.558
cg16803520	AK125429	0.0375537	16.2824	3	1172	2.26159e-10	Intercept	-1.41	0.0516	-27.4	7.96e-128
							Disease	-0.0131	0.0204	-0.643	0.52	0.711766
							Age	0.00437	0.000811	5.39	8.44e-08
							Sex (M)	0.0881	0.0203	4.35	1.5e-05
cg17505757	NUP88	0.00996904	4.94386	3	1172	0.00204826	Intercept	-2.5	0.0423	-59.1	0
							Disease	0.0232	0.0168	1.38	0.167	0.410542
							Age	0.00227	0.000667	3.4	0.000687
							Sex (M)	-0.00732	0.0166	-0.44	0.66
cg03301848	OLIG3	0.0610953	26.4861	3	1172	1.40926e-16	Intercept	-0.583	0.0364	-16	2.79e-52
							Disease	-0.023	0.0144	-1.59	0.111	0.375737
							Age	0.00506	0.000573	8.83	3.64e-18
							Sex (M)	-0.0145	0.0143	-1.01	0.312
cg05825244	CPXM1	0.0329588	14.3488	3	1172	3.47726e-09	Intercept	-0.282	0.109	-2.59	0.00975
							Disease	-0.000627	0.0431	-0.0145	0.988	0.988
							Age	0.00888	0.00171	5.18	2.55e-07
							Sex (M)	-0.173	0.0428	-4.05	5.36e-05
cg11334070	RAB43	0.0325202	14.1652	3	1172	4.50884e-09	Intercept	-0.238	0.0527	-4.5	7.34e-06
							Disease	0.012	0.0209	0.573	0.567	0.711766
							Age	-0.000506	0.00083	-0.609	0.542
							Sex (M)	0.13	0.0207	6.29	4.36e-10
cg04645342	NEGR1	0.0225301	10.0277	3	1172	1.58344e-06	Intercept	-2.38	0.0434	-54.8	0
							Disease	0.0117	0.0172	0.679	0.497	0.711766
							Age	0.0035	0.000683	5.12	3.51e-07
							Sex (M)	0.0203	0.0171	1.19	0.234
cg14480789	SEC22C	0.0165823	7.60426	3	1172	4.88511e-05	Intercept	-0.354	0.0453	-7.82	1.18e-14
							Disease	0.0103	0.018	0.576	0.565	0.711766
							Age	0.00123	0.000713	1.73	0.0838
							Sex (M)	-0.0794	0.0178	-4.46	8.86e-06
cg02177951	ANO1	0.00663107	3.6145	3	1172	0.0128683	Intercept	-1.38	0.0483	-28.5	4.21e-136
							Disease	0.0336	0.0192	1.75	0.08	0.31506
							Age	0.000756	0.000761	0.993	0.321
							Sex (M)	0.0408	0.019	2.15	0.032
cg03773192	GRK5	0.000928332	1.36393	3	1172	0.252282	Intercept	0.22	0.0401	5.5	4.69e-08
							Disease	-0.0249	0.0159	-1.57	0.116	0.375737
							Age	0.000613	0.00063	0.972	0.331
							Sex (M)	0.0193	0.0157	1.23	0.22
cg16935065	ST6GAL2	0.0400913	17.3583	3	1172	4.95801e-11	Intercept	-1.98	0.053	-37.4	1.82e-202
							Disease	-0.00631	0.021	-0.3	0.764	0.850491
							Age	0.00597	0.000834	7.16	1.39e-12
							Sex (M)	0.0108	0.0208	0.52	0.603
cg04327538	NKX1-2	0.00091916	1.36034	3	1172	0.25341	Intercept	-0.989	0.0399	-24.8	1.38e-109
							Disease	-0.00754	0.0158	-0.477	0.633	0.778062
							Age	0.000947	0.000627	1.51	0.131
							Sex (M)	0.0208	0.0157	1.33	0.184
cg18198306	FBXO5	0.0318913	13.9022	3	1172	6.54197e-09	Intercept	0.0508	0.0614	0.828	0.408
							Disease	0.0239	0.0243	0.982	0.326	0.601063
							Age	-0.00122	0.000966	-1.26	0.206
							Sex (M)	0.146	0.0241	6.05	1.94e-09
cg16688483	GRHL2	0.0513147	22.1854	3	1172	5.63849e-14	Intercept	-1.84	0.0495	-37.1	1.1e-199
							Disease	-0.0176	0.0196	-0.896	0.371	0.6254
							Age	0.006	0.00078	7.69	3.01e-14
							Sex (M)	0.051	0.0195	2.62	0.00894
cg04302290	PCOLCE2	0.000295453	1.11575	3	1172	0.341577	Intercept	-2.27	0.0417	-54.6	0
							Disease	0.00586	0.0165	0.355	0.723	0.820327
							Age	0.00114	0.000656	1.74	0.083
							Sex (M)	0.000406	0.0164	0.0248	0.98
cg07835051	RAX	0.0227758	10.1284	3	1172	1.37282e-06	Intercept	-2.07	0.0577	-35.8	3.25e-190
							Disease	0.00604	0.0229	0.264	0.792	0.860327
							Age	0.00441	0.000908	4.85	1.38e-06
							Sex (M)	0.0513	0.0227	2.26	0.0239
cg04851169	CPLX2	0.000344125	1.13483	3	1172	0.333831	Intercept	-0.65	0.0628	-10.4	3.93e-24
							Disease	-0.0187	0.0249	-0.752	0.452	0.683795
							Age	0.00168	0.000988	1.7	0.0887
							Sex (M)	0.0128	0.0247	0.52	0.603
cg26993965	SALL3	0.0251375	11.0994	3	1172	3.46762e-07	Intercept	2.15	0.11	19.6	3.77e-74
							Disease	-0.0271	0.0434	-0.624	0.533	0.711766
							Age	0.00493	0.00172	2.86	0.00428
							Sex (M)	0.213	0.043	4.96	8.13e-07
cg06364757	PYGO1	0.0349911	15.2018	3	1172	1.04084e-09	Intercept	-1.61	0.0436	-37	1.86e-199
							Disease	-0.0253	0.0173	-1.47	0.143	0.41019
							Age	0.00461	0.000686	6.72	2.9e-11
							Sex (M)	0.00484	0.0171	0.283	0.777
cg25803632	HECW1	0.00251947	1.98928	3	1172	0.113808	Intercept	-0.507	0.0549	-9.24	1.09e-19
							Disease	-0.0302	0.0218	-1.39	0.166	0.410542
							Age	0.00181	0.000864	2.1	0.0362
							Sex (M)	-0.00681	0.0216	-0.316	0.752
cg10156499	C11orf34	0.0157891	7.28326	3	1172	7.68474e-05	Intercept	-1.16	0.0417	-27.8	6.35e-131
							Disease	0.0189	0.0165	1.14	0.253	0.514724
							Age	-0.0024	0.000656	-3.66	0.000259
							Sex (M)	0.0438	0.0164	2.67	0.0076
cg15444185	C8orf46	0.0115966	5.59529	3	1172	0.000824701	Intercept	0.575	0.0511	11.2	6.19e-28
							Disease	-0.0638	0.0203	-3.15	0.00167	0.049265
							Age	0.00235	0.000804	2.93	0.0035
							Sex (M)	-0.000712	0.0201	-0.0355	0.972
cg27131607	CCDC47	0.00485091	2.9092	3	1172	0.0335729	Intercept	-0.824	0.0544	-15.1	1.8e-47
							Disease	0.056	0.0216	2.59	0.00962	0.092925
							Age	-0.000269	0.000857	-0.314	0.754
							Sex (M)	0.0205	0.0214	0.957	0.339
cg21799469	PPP2R2C	0.0570711	24.7058	3	1172	1.67359e-15	Intercept	-1.77	0.0345	-51.4	2.33e-302
							Disease	-0.0139	0.0137	-1.02	0.309	0.588097
							Age	0.000486	0.000543	0.895	0.371
							Sex (M)	0.116	0.0136	8.54	4.15e-17
cg06090383	SAP30	0.0060187	3.3716	3	1172	0.0179336	Intercept	-0.923	0.0492	-18.8	5.72e-69
							Disease	-0.0341	0.0195	-1.75	0.0801	0.31506
							Age	-0.000556	0.000774	-0.719	0.472
							Sex (M)	0.0535	0.0193	2.77	0.00571
cg24239882	ST8SIA1	-0.00194499	0.23969	3	1172	0.868689	Intercept	-0.998	0.0401	-24.9	3.11e-110
							Disease	0.0126	0.0159	0.794	0.428	0.680053
							Age	-7.37e-05	0.000631	-0.117	0.907
							Sex (M)	-0.00672	0.0157	-0.427	0.67
cg09622265	UFD1L	-0.00187961	0.265202	3	1172	0.850501	Intercept	-3.08	0.0544	-56.6	0
							Disease	-0.0024	0.0216	-0.111	0.911	0.941966
							Age	0.000334	0.000856	0.391	0.696
							Sex (M)	0.017	0.0214	0.796	0.426
cg18254123	AK124939	0.00283717	2.11439	3	1172	0.0966663	Intercept	-0.878	0.0477	-18.4	1.43e-66
							Disease	0.0434	0.0189	2.29	0.022	0.144222
							Age	-0.000243	0.000751	-0.323	0.747
							Sex (M)	0.012	0.0188	0.639	0.523
cg25932599	FGFRL1	0.00880385	4.4788	3	1172	0.00390901	Intercept	-0.00978	0.0956	-0.102	0.918
							Disease	-0.0269	0.0379	-0.71	0.478	0.70505
							Age	-0.00103	0.0015	-0.684	0.494
							Sex (M)	0.135	0.0375	3.6	0.00033
cg08849049	GMNN	0.00343257	2.34905	3	1172	0.0709776	Intercept	-2.23	0.0488	-45.6	1.28e-261
							Disease	0.0205	0.0194	1.06	0.289	0.568367
							Age	0.00152	0.000769	1.97	0.0486
							Sex (M)	-0.0273	0.0192	-1.42	0.156
cg14775207	NOTO	0.0153506	7.10603	3	1172	9.86692e-05	Intercept	-1.04	0.0486	-21.5	9.98e-87
							Disease	-0.0372	0.0193	-1.93	0.0538	0.244169
							Age	0.00286	0.000765	3.74	0.000193
							Sex (M)	0.0468	0.0191	2.45	0.0143
cg20322093	OTOP3	0.0146501	6.82328	3	1172	0.00014697	Intercept	0.398	0.0431	9.22	1.28e-19
							Disease	0.0266	0.0171	1.56	0.12	0.375737
							Age	-0.00291	0.000679	-4.28	1.99e-05
							Sex (M)	0.0142	0.0169	0.838	0.402
cg08534443	FBRSL1	0.041085	17.7811	3	1172	2.73233e-11	Intercept	1.69	0.104	16.2	1.09e-53
							Disease	-0.104	0.0413	-2.52	0.012	0.092925
							Age	0.00264	0.00164	1.61	0.108
							Sex (M)	0.287	0.0409	7.02	3.79e-12
cg17866667	CACNG8	0.010897	5.31501	3	1172	0.00122046	Intercept	-0.51	0.0333	-15.3	2.03e-48
							Disease	-0.033	0.0132	-2.5	0.0126	0.092925
							Age	0.00152	0.000524	2.91	0.00372
							Sex (M)	0.0261	0.0131	2	0.0463
cg18638018	ASCL1	0.0592573	25.6711	3	1172	4.37024e-16	Intercept	-2.18	0.044	-49.7	1.24e-290
							Disease	0.00643	0.0174	0.369	0.712	0.820327
							Age	0.00573	0.000692	8.27	3.55e-16
							Sex (M)	0.0393	0.0173	2.27	0.0232
cg23714408	SFRP2	0.0890876	39.3051	3	1172	3.33819e-24	Intercept	-2.04	0.0301	-67.7	0
							Disease	-0.0233	0.0119	-1.96	0.0506	0.244169
							Age	0.00367	0.000473	7.75	2.03e-14
							Sex (M)	0.0893	0.0118	7.55	8.46e-14
cg06874323	LBX1	0.0363321	15.7666	3	1172	4.68577e-10	Intercept	-2.58	0.0397	-64.9	0
							Disease	0.034	0.0157	2.16	0.0307	0.18113
							Age	-0.00204	0.000625	-3.26	0.00115
							Sex (M)	0.0845	0.0156	5.42	7.35e-08
cg27426287	SVIL	0.0158038	7.28922	3	1172	7.62042e-05	Intercept	-1.81	0.0373	-48.5	4.07e-282
							Disease	0.00658	0.0148	0.445	0.656	0.7788
							Age	0.00175	0.000587	2.98	0.00299
							Sex (M)	0.0485	0.0147	3.31	0.000966
cg08695336	NRG1	0.0824119	36.177	3	1172	2.32115e-22	Intercept	-2.05	0.0426	-48.1	7.78e-280
							Disease	-0.0262	0.0169	-1.55	0.121	0.375737
							Age	0.00647	0.00067	9.65	3.01e-21
							Sex (M)	0.0646	0.0167	3.86	0.000121
cg01428589	RGS9BP	0.0709953	30.9315	3	1172	3.03324e-19	Intercept	-2.05	0.0547	-37.4	3.04e-202
							Disease	-0.0634	0.0217	-2.92	0.00354	0.06962
							Age	0.0079	0.000862	9.17	2.12e-19
							Sex (M)	0.0545	0.0215	2.53	0.0114
cg26556895	CRABP1	0.0362232	15.7206	3	1172	5.00008e-10	Intercept	-2.25	0.0305	-73.9	0
							Disease	0.0168	0.0121	1.39	0.166	0.410542
							Age	0.00118	0.000481	2.45	0.0145
							Sex (M)	0.0695	0.012	5.79	8.78e-09
cg16580982	BC045738	-0.000973265	0.619175	3	1172	0.602643	Intercept	-1.11	0.106	-10.5	7.15e-25
							Disease	-0.0383	0.0418	-0.916	0.36	0.624706
							Age	0.000694	0.00166	0.418	0.676
							Sex (M)	-0.0332	0.0415	-0.8	0.424
cg15967709	TR_Ala	0.0460043	19.8872	3	1172	1.41243e-12	Intercept	-1.33	0.0569	-23.4	9.92e-100
							Disease	-0.0208	0.0225	-0.922	0.357	0.624706
							Age	0.0044	0.000895	4.92	9.92e-07
							Sex (M)	-0.13	0.0223	-5.83	7.07e-09
cg00278366	RAD9B	0.0657095	28.5463	3	1172	8.12861e-18	Intercept	0.00606	0.0383	0.158	0.874
							Disease	-0.0771	0.0152	-5.09	4.23e-07	2.4957e-05
							Age	-0.00373	0.000602	-6.19	8.14e-10
							Sex (M)	-0.0375	0.015	-2.5	0.0126
cg06551493	PTPN12	0.0269822	11.8611	3	1172	1.17822e-07	Intercept	-1.26	0.0611	-20.7	3.55e-81
							Disease	-0.0188	0.0242	-0.776	0.438	0.680053
							Age	-0.00113	0.000961	-1.17	0.242
							Sex (M)	0.14	0.024	5.86	6.15e-09
cg06358862	MAP9	0.035005	15.2076	3	1172	1.03231e-09	Intercept	-1.93	0.0364	-53.1	1.93999999992005e-314
							Disease	0.0287	0.0144	1.99	0.0464	0.244169
							Age	0.00341	0.000572	5.96	3.24e-09
							Sex (M)	0.0157	0.0143	1.1	0.272
cg27626790	KCNH2	0.0466125	20.1492	3	1172	9.7784e-13	Intercept	-1.22	0.0267	-45.9	7.94e-264
							Disease	-0.0275	0.0106	-2.6	0.00951	0.092925
							Age	0.00131	0.00042	3.11	0.00191
							Sex (M)	0.0736	0.0105	7.03	3.6e-12
cg01777121	WNT5A	0.0801867	35.1444	3	1172	9.47219e-22	Intercept	-0.177	0.0412	-4.31	1.8e-05
							Disease	-0.0215	0.0163	-1.32	0.188	0.426615
							Age	0.00645	0.000648	9.96	1.78e-22
							Sex (M)	0.0392	0.0162	2.43	0.0155
cg01041222	GRIA2	0.035323	15.3414	3	1172	8.54417e-10	Intercept	-2	0.0373	-53.5	1.38999998963864e-316
							Disease	-0.0119	0.0148	-0.805	0.421	0.680053
							Age	0.00252	0.000588	4.3	1.88e-05
							Sex (M)	0.0761	0.0147	5.19	2.51e-07
cg22374525	NHLH2	0.0479134	20.7105	3	1172	4.44907e-13	Intercept	1.06	0.0348	30.5	1.18e-150
							Disease	-0.00346	0.0138	-0.251	0.802	0.860327
							Age	-0.00321	0.000548	-5.86	6.13e-09
							Sex (M)	-0.0672	0.0137	-4.91	1.03e-06
cg14189571	ZFP42	0.0807196	35.3912	3	1172	6.76601e-22	Intercept	-0.766	0.0496	-15.4	5.06e-49
							Disease	-0.0535	0.0197	-2.72	0.00664	0.092925
							Age	0.00747	0.000781	9.56	6.38e-21
							Sex (M)	0.0711	0.0195	3.64	0.000281
cg03705396	MAP6D1	-6.57691e-05	0.974242	3	1172	0.404072	Intercept	-1.2	0.0489	-24.5	1.87e-107
							Disease	-0.0249	0.0194	-1.28	0.2	0.431964
							Age	0.000203	0.00077	0.263	0.792
							Sex (M)	0.0254	0.0192	1.32	0.187
cg23218567	POM121	0.00281879	2.10715	3	1172	0.0975866	Intercept	-0.689	0.0663	-10.4	2.79e-24
							Disease	-0.00584	0.0263	-0.222	0.824	0.868143
							Age	-0.00223	0.00104	-2.14	0.0324
							Sex (M)	0.0339	0.026	1.3	0.193
cg15794859	AX747860	0.104213	46.5653	3	1172	1.97148e-28	Intercept	-2.26	0.0382	-59.2	0
							Disease	-0.00666	0.0151	-0.441	0.66	0.7788
							Age	0.00545	0.0006	9.08	4.55e-19
							Sex (M)	0.109	0.015	7.26	6.96e-13
cg14119999	FAM155A	0.067999	29.5761	3	1172	1.96155e-18	Intercept	-1.63	0.0419	-38.8	1.59e-212
							Disease	-0.0223	0.0166	-1.34	0.18	0.4248
							Age	0.00393	0.00066	5.95	3.51e-09
							Sex (M)	0.119	0.0165	7.24	8.29e-13
cg03068958	RPLP2	-0.00208172	0.186354	3	1172	0.905713	Intercept	-0.166	0.0327	-5.07	4.52e-07
							Disease	0.00832	0.013	0.642	0.521	0.711766
							Age	-0.000118	0.000514	-0.229	0.819
							Sex (M)	-0.00577	0.0128	-0.45	0.653
cg18499443	HPSE2	0.0534926	23.1353	3	1172	1.49489e-14	Intercept	-1.44	0.0442	-32.6	2.84e-166
							Disease	-0.0222	0.0175	-1.27	0.205	0.431964
							Age	0.00568	0.000696	8.16	8.55e-16
							Sex (M)	0.0282	0.0174	1.62	0.105
