# Supplementary material for: Monozygotic twins and triplets discordant for amyotrophic lateral sclerosis display differential methylation and gene expression
Source: Sci Rep. 2019 Jun 4;9:8254. doi: 10.1038/s41598-019-44765-4 (PMC6547746; doi:10.1038/s41598-019-44765-4)
Supplement: Supplementary file 4 — Supplementary Table S7 [file 41598_2019_44765_MOESM4_ESM.xlsx]

## Sheet: in
Probe	Gene	TSS distance	HIL CpG class	Chromosome	Methylation difference
cg00154357	ZIC4	-1063	HC	chr3	0.269371
cg02126051	ZIC4	-2221	ICshore	chr3	-0.376354
cg02387803	ZIC4	-150	LC	chr3	-0.276922
cg02390329	ZIC4	1881	LC	chr3	-0.255084
cg11142389	ZIC4	-1169	LC	chr3	-0.264514
cg13015925	ZIC4	-518	LC	chr3	-0.290717
cg13340636	ZIC4	-450	ICshore	chr3	0.260774
cg16790847	ZIC4	-122	LC	chr3	-0.254483
cg24447625	ZIC4	32443	ICshore	chr3	0.27964
cg26224785	ZIC4	-244	LC	chr3	0.30189
cg26791399	ZIC4	-91	LC	chr3	0.362121
cg09668689	ZNF562	481	IC	chr19	0.373942
cg10755961	ZNF562	129	IC	chr19	0.342529
cg14073063	ZNF562	-130	IC	chr19	0.387227
cg14308647	ZNF562	-143	IC	chr19	0.282338
cg17704570	ZNF562	-251	IC	chr19	0.320905
cg18587364	ZNF562	-3	IC	chr19	0.267616
cg20154743	ZNF562	-301	IC	chr19	0.310384
cg20631204	ZNF562	-29	IC	chr19	0.28589
cg24874111	ZNF562	49	IC	chr19	0.319884
cg16350608	7SK	97803	LC	chr1	0.343976
cg05353292	7SK	119801	LC	chr2	-0.288618
cg21101648	7SK	195214	LC	chr2	0.356469
cg07302051	7SK	34117	LC	chr16	0.386704
cg27117679	7SK	245081	LC	chr16	-0.309682
cg27268835	7SK	229869	LC	chr16	0.359085
cg08332866	7SK	-20732	IC	chr17	0.265098
cg12655437	7SK	24226	HC	chr18	0.312139
cg00744791	HLA-E	-24599	IC	chr6	0.331472
cg04293259	HLA-E	-22974	HC	chr6	-0.303477
cg04324498	HLA-E	-8173	IC	chr6	-0.307618
cg09002049	HLA-E	-22630	HC	chr6	-0.336057
cg21758773	HLA-E	1442	LC	chr6	0.296483
cg23778943	HLA-E	-35993	IC	chr6	-0.369836
cg26310483	HLA-E	-35806	IC	chr6	0.285938
cg26922678	HLA-E	-36201	IC	chr6	0.273965
cg03914922	LINC00461	-4580	ICshore	chr5	-0.281531
cg04819775	LINC00461	-174	HC	chr5	-0.261296
cg06791719	LINC00461	1179	HC	chr5	0.280101
cg08415853	LINC00461	1615	LC	chr5	-0.273045
cg08850461	LINC00461	-9462	IC	chr5	0.306413
cg18109320	LINC00461	-5189	HC	chr5	0.304048
cg18894648	LINC00461	-184	HC	chr5	-0.406506
cg27092857	LINC00461	-9971	IC	chr5	0.277733
cg08041481	SIM1	9341	LC	chr6	-0.405949
cg08133486	SIM1	65	HC	chr6	0.285068
cg08298351	SIM1	-4111	HC	chr6	-0.320276
cg12865837	SIM1	285	ICshore	chr6	0.278688
cg14578879	SIM1	7756	HC	chr6	0.298976
cg14605874	SIM1	-2590	HC	chr6	-0.276526
cg17942121	SIM1	-153	HC	chr6	-0.330054
cg27153155	SIM1	10007	IC	chr6	-0.337903
cg01157046	U6	56412	IC	chr2	-0.259749
cg11804239	U6	20940	LC	chr3	0.304751
cg12836280	U6	203241	IC	chr5	-0.302423
cg23506042	U6	200808	LC	chr5	0.297956
cg02765031	U6	-61133	LC	chr10	0.326798
cg03983740	U6	-474457	LC	chr10	-0.349097
cg19500863	U6	1394	LC	chr10	0.341454
cg10866060	U6	176920	LC	chr12	0.298697
cg00055529	FBXO47	-180	IC	chr17	0.338194
cg04120272	FBXO47	-188	IC	chr17	0.292697
cg10600889	FBXO47	-112	IC	chr17	0.311833
cg14399930	FBXO47	-14	IC	chr17	0.275728
cg16530382	FBXO47	-16	IC	chr17	0.321726
cg23965214	FBXO47	-254	IC	chr17	0.254906
cg26740942	FBXO47	-56	IC	chr17	0.336972
cg23831517	Metazoa_SRP	609227	LC	chr8	0.396306
cg00873601	Metazoa_SRP	-111497	IC	chr12	-0.251808
cg04975653	Metazoa_SRP	199753	HC	chr12	-0.317282
cg12175922	Metazoa_SRP	-77985	LC	chr12	0.282691
cg24680632	Metazoa_SRP	-111490	IC	chr12	-0.408312
cg16877162	Metazoa_SRP	18687	LC	chr13	-0.258396
cg18825221	Metazoa_SRP	-46706	LC	chr14	0.255323
cg02294764	SOX1	-7143	LC	chr13	0.339506
cg07800227	SOX1	-93723	LC	chr13	-0.272516
cg07911664	SOX1	-94384	IC	chr13	-0.285408
cg08600430	SOX1	-12656	LC	chr13	0.342957
cg10245273	SOX1	3693	LC	chr13	-0.253433
cg17417291	SOX1	8079	LC	chr13	0.282889
cg25008813	SOX1	11827	LC	chr13	0.315698
cg00777011	ZNF833P	-468	LC	chr19	-0.292687
cg00965023	ZNF833P	376	IC	chr19	-0.263184
cg02274869	ZNF833P	143	IC	chr19	-0.255189
cg05950877	ZNF833P	-165	IC	chr19	-0.383657
cg10608596	ZNF833P	313	IC	chr19	-0.258077
cg26590664	ZNF833P	-81	IC	chr19	-0.34687
cg26772540	ZNF833P	-140	IC	chr19	-0.264642
cg00596048	5S_rRNA	85432	HC	chr1	-0.34174
cg06359703	5S_rRNA	85402	HC	chr1	-0.313299
cg12137928	5S_rRNA	327209	LC	chr1	0.331832
cg22369879	5S_rRNA	8461	IC	chr3	0.326162
cg18652327	5S_rRNA	177204	LC	chr13	0.408783
cg26798936	5S_rRNA	-173508	IC	chr16	0.254081
cg03029255	C8orf31	3	IC	chr8	-0.255251
cg03058664	C8orf31	-43	IC	chr8	-0.267189
cg04612566	C8orf31	28	IC	chr8	-0.259124
cg07770222	C8orf31	-572	IC	chr8	-0.308197
cg08795786	C8orf31	-343	IC	chr8	-0.251083
cg22829325	C8orf31	-194	IC	chr8	-0.279966
cg04166411	EBF2	-66843	IC	chr8	-0.267497
cg17203647	EBF2	5439	ICshore	chr8	-0.305969
cg20683656	EBF2	89	ICshore	chr8	-0.285024
cg24489983	EBF2	-2274	ICshore	chr8	-0.276763
cg25777549	EBF2	240	HC	chr8	-0.337306
cg26804299	EBF2	55374	LC	chr8	0.330919
cg00951972	EIF4A2	-10583	ICshore	chr3	0.284118
cg07105272	EIF4A2	-10575	ICshore	chr3	0.28699
cg12435415	EIF4A2	-11016	HC	chr3	0.306292
cg21530419	EIF4A2	-10632	HC	chr3	0.307049
cg22984571	EIF4A2	-10704	HC	chr3	0.329992
cg23432896	EIF4A2	-10445	ICshore	chr3	0.26443
cg04025675	GATM	-48	HC	chr15	-0.33316
cg05896902	GATM	-38	HC	chr15	-0.432927
cg15744692	GATM	-215	HC	chr15	-0.313878
cg18435832	GATM	-175	HC	chr15	-0.392231
cg20381115	GATM	-168	HC	chr15	-0.251139
cg24328539	GATM	-36	HC	chr15	-0.395579
cg14630993	Mir_584	-107095	LC	chr9	0.308561
cg06941630	Mir_584	18261	LC	chr12	0.293763
cg24959134	Mir_584	61236	LC	chr12	0.394681
cg14424631	Mir_584	989	LC	chr15	-0.314481
cg02054358	Mir_584	-63448	LC	chr17	-0.337741
cg26978064	Mir_584	62912	LC	chr17	0.333838
cg02539798	MIR595	53036	IC	chr7	-0.300642
cg05264279	MIR595	59369	IC	chr7	0.374591
cg10650290	MIR595	145878	IC	chr7	0.286601
cg11055991	MIR595	45095	ICshore	chr7	0.351106
cg23385492	MIR595	387	IC	chr7	0.329553
cg23759393	MIR595	215100	HC	chr7	-0.385549
cg00954878	OSR1	4422	LC	chr2	0.346532
cg05974067	OSR1	752	HC	chr2	0.326306
cg16361302	OSR1	-2955	HC	chr2	-0.31252
cg20707692	OSR1	2800	ICshore	chr2	-0.315514
cg21365298	OSR1	-5015	IC	chr2	-0.296469
cg27257137	OSR1	-4962	IC	chr2	-0.261778
cg05406923	POU3F2	-192098	LC	chr6	0.406051
cg05593122	POU3F2	-207351	LC	chr6	0.301759
cg11718806	POU3F2	-2384	HC	chr6	0.290747
cg22870775	POU3F2	-5564	IC	chr6	0.298497
cg24684807	POU3F2	-8749	ICshore	chr6	0.396645
cg27076113	POU3F2	-308725	LC	chr6	0.351181
cg00099017	RBFOX1	-124728	LC	chr16	-0.251405
cg01583716	RBFOX1	472768	IC	chr16	0.276955
cg01597629	RBFOX1	130188	LC	chr16	-0.289571
cg02909809	RBFOX1	2309	LC	chr16	-0.27883
cg07027430	RBFOX1	-28065	HC	chr16	0.265439
cg16696400	RBFOX1	-18428	IC	chr16	0.255067
cg03660901	SALL3	-267128	LC	chr18	0.372631
cg03663462	SALL3	-5510	HC	chr18	0.330023
cg07621803	SALL3	-65478	HC	chr18	-0.27672
cg15529950	SALL3	-117201	IC	chr18	0.31053
cg16189953	SALL3	-65703	HC	chr18	-0.34732
cg24228532	SALL3	-737984	LC	chr18	-0.324318
cg03510605	TBX3	17235	ICshore	chr12	0.253322
cg05574357	TBX3	-12393	ICshore	chr12	0.273399
cg11412853	TBX3	-7832	ICshore	chr12	0.309912
cg12713060	TBX3	-13096	ICshore	chr12	0.261682
cg18197377	TBX3	-12719	ICshore	chr12	0.281629
cg23257502	TBX3	-134083	IC	chr12	-0.283897
cg01555614	TFAP2B	-69	LC	chr6	0.345118
cg02273398	TFAP2B	30962	ICshore	chr6	0.280554
cg18886245	TFAP2B	6430	LC	chr6	0.382938
cg21502834	TFAP2B	-1494	LC	chr6	0.328872
cg25226247	TFAP2B	-1286	IC	chr6	-0.4027
cg25593948	TFAP2B	232	IC	chr6	0.272964
cg03075709	C5orf38	3559	HC	chr5	-0.351763
cg12860686	C5orf38	1615	ICshore	chr5	0.304344
cg16422714	C5orf38	306876	IC	chr5	-0.252077
cg18652721	C5orf38	1813	LC	chr5	-0.291566
cg18693345	C5orf38	1887	LC	chr5	-0.32555
cg02304092	C5orf63	-43	HC	chr5	0.283352
cg10812634	C5orf63	-27	HC	chr5	0.252102
cg15405432	C5orf63	-126	HC	chr5	0.326914
cg22905511	C5orf63	-14	HC	chr5	0.254156
cg27097438	C5orf63	31	HC	chr5	0.268129
cg00461612	CCDC140	-4789	LC	chr2	-0.357159
cg11490745	CCDC140	-10981	LC	chr2	0.259551
cg14559259	CCDC140	-46	ICshore	chr2	-0.31361
cg15889391	CCDC140	-7559	LC	chr2	0.283595
cg24419324	CCDC140	3708	ICshore	chr2	0.310911
cg03209332	GALNT9	20201	IC	chr12	0.438928
cg09879122	GALNT9	-78	IC	chr12	0.364791
cg12591791	GALNT9	-64323	IC	chr12	-0.265701
cg16385865	GALNT9	20161	IC	chr12	0.322131
cg23243982	GALNT9	-68663	IC	chr12	0.280059
cg07997936	HIST1H2BE	-345	LC	chr6	-0.275154
cg21146268	HIST1H2BE	-515	LC	chr6	-0.317119
cg22942804	HIST1H2BE	-451	LC	chr6	-0.2841
cg26191923	HIST1H2BE	-339	LC	chr6	-0.339641
cg27415552	HIST1H2BE	-435	LC	chr6	-0.299803
cg02413092	NOM1	-878	HC	chr7	-0.275453
cg03930209	NOM1	-6950	HC	chr7	-0.382231
cg17604655	NOM1	-7033	HC	chr7	-0.30291
cg17827650	NOM1	-902	HC	chr7	-0.403318
cg27539527	NOM1	-6760	ICshore	chr7	-0.280966
cg01142710	POU4F3	-4832	IC	chr5	-0.279164
cg01899038	POU4F3	3805	HC	chr5	-0.271887
cg01924084	POU4F3	2566	LC	chr5	-0.274571
cg05781504	POU4F3	-4979	IC	chr5	-0.401118
cg16289929	POU4F3	2219	IC	chr5	0.25759
cg04348265	SORBS2	350	IC	chr4	-0.262468
cg06936803	SORBS2	18185	IC	chr4	0.280253
cg10411272	SORBS2	18416	IC	chr4	0.304814
cg13921444	SORBS2	386	IC	chr4	-0.260379
cg23836747	SORBS2	18494	IC	chr4	0.29332
cg06470855	SPACA7	-33285	HC	chr13	-0.261844
cg12355835	SPACA7	-31627	ICshore	chr13	-0.435496
cg12939648	SPACA7	75823	IC	chr13	0.269903
cg13988338	SPACA7	-44496	ICshore	chr13	-0.254358
cg14116153	SPACA7	-29295	LC	chr13	-0.366792
cg01255021	SSTR5	-28102	IC	chr16	0.277042
cg03968943	SSTR5	-1705	LC	chr16	0.323315
cg05629317	SSTR5	-14406	IC	chr16	-0.259533
cg06348773	SSTR5	-35626	LC	chr16	0.288536
cg27099358	SSTR5	-3846	LC	chr16	0.258301
cg08184159	TBX5	4633	LC	chr12	0.281697
cg19355210	TBX5	101806	LC	chr12	0.254316
cg19787532	TBX5	-139	ICshore	chr12	-0.273099
cg25556579	TBX5	12547	LC	chr12	0.287577
cg26196480	TBX5	-100	HC	chr12	-0.278224
cg01768201	TMEM174	59089	IC	chr5	-0.308913
cg03317642	TMEM174	41196	LC	chr5	0.365583
cg11937107	TMEM174	42039	LC	chr5	-0.28472
cg14727987	TMEM174	16612	LC	chr5	0.418125
cg26653990	TMEM174	41824	LC	chr5	-0.321085
cg01210550	ADRA2C	5596	IC	chr4	0.285977
cg12788684	ADRA2C	-20141	HC	chr4	0.270977
cg14468236	ADRA2C	-21364	IC	chr4	0.267946
cg25865368	ADRA2C	35794	LC	chr4	0.314488
cg01837362	ALG10	317723	IC	chr12	-0.315123
cg15331945	ALG10	580827	IC	chr12	-0.258724
cg15865243	ALG10	321127	IC	chr12	-0.257329
cg27108629	ALG10	328288	IC	chr12	0.324824
cg01894875	BC018779	285	ICshore	chr1	-0.251296
cg08200543	BC018779	213	ICshore	chr1	-0.291995
cg20300514	BC018779	-251	ICshore	chr1	-0.309666
cg26227225	BC018779	-197	ICshore	chr1	-0.315661
cg01466164	BC045738	-773	ICshore	chr8	-0.27696
cg01862641	BC045738	61487	IC	chr8	0.253503
cg07614747	BC045738	61933	LC	chr8	0.324096
cg08642198	BC045738	61009	IC	chr8	0.269835
cg02055963	CDX2	-203	HC	chr13	-0.342807
cg06303875	CDX2	-198	HC	chr13	-0.31766
cg23444418	CDX2	-4300	LC	chr13	0.271261
cg24588381	CDX2	-7828	LC	chr13	0.327743
cg01136458	CSMD1	-947	LC	chr8	0.390776
cg02630677	CSMD1	-56735	LC	chr8	-0.260695
cg19849211	CSMD1	250820	IC	chr8	-0.254827
cg27255656	CSMD1	-1109	LC	chr8	0.353698
cg00469602	DLX1	5723	LC	chr2	-0.289945
cg05938001	DLX1	2741	ICshore	chr2	-0.261467
cg12762816	DLX1	3185	ICshore	chr2	-0.263031
cg24228707	DLX1	-1482	LC	chr2	0.256845
cg01471264	EN1	8344	LC	chr2	0.280875
cg08489674	EN1	-3798	IC	chr2	-0.262952
cg14020285	EN1	204094	LC	chr2	-0.296367
cg19223521	EN1	169269	LC	chr2	0.289488
cg20960833	EN2	33936	IC	chr7	-0.263653
cg23094836	EN2	-10517	LC	chr7	0.355891
cg23466418	EN2	4968	LC	chr7	-0.310173
cg25660566	EN2	12029	LC	chr7	0.3532
cg02575092	ENGASE	23899	IC	chr17	0.25216
cg10654584	ENGASE	38352	LC	chr17	0.256081
cg18240703	ENGASE	17578	IC	chr17	-0.266794
cg23296697	ENGASE	16689	IC	chr17	0.351948
cg00434461	FLJ42709	639	LC	chr5	-0.257409
cg02618061	FLJ42709	2997	LC	chr5	0.283674
cg04461228	FLJ42709	-153	HC	chr5	0.259854
cg18183073	FLJ42709	145	HC	chr5	-0.252076
cg01764198	FOXF2	-10055	HC	chr6	-0.344503
cg11841038	FOXF2	-9170	IC	chr6	-0.377964
cg12835736	FOXF2	5096	IC	chr6	-0.281501
cg13728003	FOXF2	-2232	LC	chr6	-0.359661
cg05842420	GBX2	2809	LC	chr2	-0.354898
cg08640046	GBX2	-12009	ICshore	chr2	-0.260577
cg19743545	GBX2	-9156	ICshore	chr2	-0.258055
cg26820636	GBX2	-6570	LC	chr2	-0.304248
cg00993118	ISL1	4258	IC	chr5	-0.355477
cg14981137	ISL1	-260	HC	chr5	-0.250839
cg17686487	ISL1	7324	ICshore	chr5	0.280661
cg20800086	ISL1	4329	IC	chr5	0.269443
cg00503017	KCNMA1	-41045	IC	chr10	-0.27439
cg08252303	KCNMA1	-1430	IC	chr10	0.324657
cg08772567	KCNMA1	76974	LC	chr10	0.322285
cg23107301	KCNMA1	36449	LC	chr10	0.251333
cg06092953	LOC100130522	-107	HC	chr18	-0.263175
cg13287964	LOC100130522	-55	HC	chr18	-0.256255
cg13704680	LOC100130522	-508	HC	chr18	-0.372898
cg20191338	LOC100130522	-143	HC	chr18	-0.264259
cg00989961	LOC100132707	-35664	IC	chr7	-0.324199
cg06713116	LOC100132707	226	LC	chr7	-0.383285
cg15152912	LOC100132707	-134687	ICshore	chr7	-0.273153
cg16389386	LOC100132707	-15652	IC	chr7	0.252783
cg19005319	LOC100190940	45055	LC	chr12	-0.34916
cg22512573	LOC100190940	-2327	IC	chr12	-0.364137
cg23471362	LOC100190940	28423	IC	chr12	0.27886
cg24541425	LOC100190940	-2171	IC	chr12	-0.340631
cg09419176	LOC100506585	23429	IC	chr7	-0.275267
cg19013611	LOC100506585	20775	IC	chr7	-0.278621
cg23447239	LOC100506585	50352	IC	chr7	-0.256358
cg25073700	LOC100506585	-19069	IC	chr7	-0.258678
cg01922095	LOC650226	-241	LC	chr7	0.262437
cg05655885	LOC650226	467	IC	chr7	0.289357
cg13763098	LOC650226	-49	IC	chr7	0.298409
cg26262573	LOC650226	-61	IC	chr7	0.287887
cg07202981	LOC728558	-163	HC	chr10	0.301285
cg10938586	LOC728558	197	HC	chr10	0.337188
cg14802772	LOC728558	423	HC	chr10	0.323986
cg15619641	LOC728558	511	ICshore	chr10	0.295253
cg04462652	LYPD1	-18	ICshore	chr2	-0.254112
cg07916022	LYPD1	24953	HC	chr2	-0.278873
cg12311815	LYPD1	24840	HC	chr2	-0.295374
cg15833099	LYPD1	24781	HC	chr2	-0.282605
cg14842024	Mir_652	3865	HC	chr9	-0.30078
cg13436940	Mir_652	285619	HC	chr11	-0.268592
cg13516808	Mir_652	243983	LC	chr11	0.264476
cg02058408	Mir_652	33313	HC	chr17	-0.34796
cg07904568	NPTX2	-47132	IC	chr7	-0.262506
cg18833559	NPTX2	-47183	IC	chr7	-0.318372
cg21661022	NPTX2	12113	LC	chr7	-0.270255
cg27156041	NPTX2	-47236	IC	chr7	-0.271048
cg08108750	NR2F2	12896	ICshore	chr15	0.26975
cg14373660	NR2F2	13483	LC	chr15	-0.422707
cg19449948	NR2F2	14908	LC	chr15	0.307712
cg23734137	NR2F2	-1042	LC	chr15	0.264653
cg02495518	NRXN1	-430	LC	chr2	-0.286445
cg05015185	NRXN1	270	HC	chr2	-0.254222
cg13594075	NRXN1	-133	IC	chr2	0.457083
cg25717438	NRXN1	-112	IC	chr2	0.313068
cg12211867	NTNG1	85666	IC	chr1	0.308146
cg21606490	NTNG1	85653	IC	chr1	0.30836
cg24346905	NTNG1	85474	IC	chr1	0.265309
cg26015416	NTNG1	85707	IC	chr1	0.334097
cg06056929	NXPH1	2544	IC	chr7	0.296694
cg09225457	NXPH1	6309	LC	chr7	0.349566
cg10443049	NXPH1	7953	HC	chr7	-0.433504
cg11642377	NXPH1	7195	ICshore	chr7	0.366089
cg13289869	OTX1	4	HC	chr2	-0.296283
cg14174204	OTX1	-491	HC	chr2	-0.325347
cg22441310	OTX1	31	HC	chr2	-0.433203
cg25037384	OTX1	-64	HC	chr2	-0.392713
cg00794881	PAX7	86074	HC	chr1	0.258162
cg08549396	PAX7	2392	HC	chr1	-0.261066
cg10821610	PAX7	94736	IC	chr1	0.264656
cg12080079	PAX7	50426	LC	chr1	-0.317609
cg02004851	PCDHA6	-189	LC	chr5	-0.253045
cg07459170	PCDHA6	428	HC	chr5	0.266379
cg08362206	PCDHA6	2384	HC	chr5	0.280895
cg19106945	PCDHA6	-808	LC	chr5	-0.365493
cg07009570	PCDHB14	-2578	LC	chr5	0.345964
cg09816420	PCDHB14	2774	LC	chr5	0.296529
cg10043954	PCDHB14	-43	IC	chr5	0.296912
cg21522026	PCDHB14	-118	IC	chr5	0.328851
cg06615730	PCDHGB2	175	IC	chr5	-0.414042
cg14472390	PCDHGB2	685	IC	chr5	0.268499
cg26723766	PCDHGB2	-1694	LC	chr5	0.339476
cg26856475	PCDHGB2	801	IC	chr5	0.27124
cg03162994	PSMA8	-86	HC	chr18	-0.250217
cg15865827	PSMA8	23	HC	chr18	-0.330357
cg21248196	PSMA8	269	HC	chr18	-0.276612
cg22027766	PSMA8	113	HC	chr18	-0.254668
cg00658082	RTKN	-320	HC	chr2	-0.31118
cg14481208	RTKN	-315	HC	chr2	-0.375209
cg19515035	RTKN	-456	HC	chr2	-0.330321
cg26090072	RTKN	-327	HC	chr2	-0.261729
cg02272859	SLC34A2	-920	LC	chr4	-0.312923
cg04101194	SLC34A2	-569	HC	chr4	-0.41731
cg09157302	SLC34A2	-604	HC	chr4	-0.251025
cg21200703	SLC34A2	194	HC	chr4	0.274545
cg00154888	SLC6A15	2092	IC	chr12	-0.273442
cg03064067	SLC6A15	-310	HC	chr12	-0.36997
cg08143343	SLC6A15	-546	ICshore	chr12	0.258689
cg19686001	SLC6A15	-474	ICshore	chr12	0.280607
cg02063759	TBX15	-11116	HC	chr1	-0.287162
cg03216846	TBX15	-11704	ICshore	chr1	-0.256777
cg09815769	TBX15	-7559	LC	chr1	0.258931
cg13107768	TBX15	-10050	IC	chr1	-0.464158
cg00961866	TLX1	14677	ICshore	chr10	-0.324953
cg04552206	TLX1	5486	HC	chr10	0.26559
cg10534720	TLX1	7615	LC	chr10	-0.386619
cg20120208	TLX1	5809	ICshore	chr10	0.332515
cg02531227	TMEM132D	109924	IC	chr12	0.280445
cg07230440	TMEM132D	31000	LC	chr12	-0.341364
cg10639585	TMEM132D	1081	ICshore	chr12	-0.304116
cg23917477	TMEM132D	53433	LC	chr12	-0.290379
cg03228974	TRIM31	13012	LC	chr6	0.29736
cg15951466	TRIM31	1675	HC	chr6	0.380994
cg21809927	TRIM31	1602	HC	chr6	0.368098
cg27342919	TRIM31	1611	HC	chr6	0.375841
cg27314558	TRNA_Ala	1338	ICshore	chr6	-0.354601
cg09667753	TRNA_Ala	-5600	LC	chr11	-0.307283
cg16668931	TRNA_Ala	13607	LC	chr11	0.300057
cg01126532	TRNA_Ala	-740	LC	chr14	-0.361566
cg04742282	TRNA_Leu	-393	IC	chr6	0.282932
cg06168204	TRNA_Leu	-94	IC	chr6	0.327832
cg27304020	TRNA_Leu	-451	HC	chr6	-0.250237
cg13663855	TRNA_Leu	1886	LC	chr14	-0.257837
cg22065894	TRNA_Lys	-493	IC	chr6	0.36036
cg07372596	TRNA_Lys	-5	IC	chr16	-0.262324
cg09573515	TRNA_Lys	-5205	IC	chr16	-0.313831
cg10086741	TRNA_Lys	-192696	LC	chr16	0.313778
cg01461847	TRNA_Val	900	IC	chr6	-0.286668
cg04612667	TRNA_Val	-9941	IC	chr6	0.264831
cg09508730	TRNA_Val	-9876	IC	chr6	0.309344
cg12198704	TRNA_Val	136	IC	chr6	-0.316016
cg07891179	WIPF3	49600	IC	chr7	-0.288465
cg08605301	WIPF3	49852	IC	chr7	-0.267955
cg20745684	WIPF3	49056	IC	chr7	-0.257396
cg27527630	WIPF3	49255	IC	chr7	-0.288841
cg09834465	ZMYM1	41532	IC	chr1	0.269112
cg14615266	ZMYM1	41678	IC	chr1	0.307828
cg25035631	ZMYM1	41387	IC	chr1	0.258807
cg27303106	ZMYM1	381	HC	chr1	-0.256421
cg01899542	ZNF423	-34088	IC	chr16	0.290888
cg04086531	ZNF423	-34240	IC	chr16	0.299616
cg07633317	ZNF423	-34487	IC	chr16	0.356868
cg26929700	ZNF423	-34431	IC	chr16	0.298718
cg02270420	ZNF469	-39939	IC	chr16	-0.267171
cg03314029	ZNF469	2910	HC	chr16	-0.272747
cg06552969	ZNF469	-40070	IC	chr16	-0.296664
cg07745707	ZNF469	2598	ICshore	chr16	-0.251865
cg02631126	ZSCAN12P1	-10	IC	chr6	0.268472
cg09156207	ZSCAN12P1	-204	IC	chr6	0.259868
cg11517269	ZSCAN12P1	-139	IC	chr6	0.328024
cg12623302	ZSCAN12P1	-126	IC	chr6	0.286328
cg00149455	AF086154	-688	IC	chr10	-0.270921
cg14680921	AF086154	-747	IC	chr10	-0.257197
cg17247873	AF086154	-582	IC	chr10	-0.383436
cg01833057	AFAP1	48591	IC	chr4	0.275458
cg11808936	AFAP1	47450	LC	chr4	0.293831
cg14692106	AFAP1	1264	HC	chr4	0.413626
cg06669374	AK001394	20765	IC	chr4	0.301398
cg08474478	AK001394	20868	IC	chr4	0.2732
cg19764006	AK001394	20919	IC	chr4	0.300987
cg08793792	AK055145	-1719	ICshore	chr13	-0.27702
cg20978721	AK055145	-623	ICshore	chr13	-0.253477
cg21618730	AK055145	53536	IC	chr13	0.276186
cg02770672	AK093114	273450	IC	chr6	-0.295358
cg05495478	AK093114	79884	LC	chr6	-0.266634
cg19176828	AK093114	166208	IC	chr6	-0.335752
cg18198730	AK130400	-10	HC	chr1	-0.257289
cg21399703	AK130400	-155	HC	chr1	-0.275043
cg26060667	AK130400	-352	HC	chr1	-0.314978
cg12684052	AKAP10	-2473	ICshore	chr17	0.29036
cg15193133	AKAP10	-2345	HC	chr17	0.30418
cg21902394	AKAP10	-2197	HC	chr17	0.34259
cg01191259	APBA2	-3382	ICshore	chr15	-0.260779
cg26726006	APBA2	-3398	ICshore	chr15	-0.261932
cg27083329	APBA2	-2893	HC	chr15	-0.25207
cg00028678	ARHGEF4	-48	IC	chr2	-0.275419
cg00401745	ARHGEF4	-260	IC	chr2	0.295778
cg13602816	ARHGEF4	-2	IC	chr2	-0.311397
cg12845268	ARID5B	-3649	IC	chr10	-0.35335
cg23661466	ARID5B	-3839	IC	chr10	-0.258761
cg27357306	ARID5B	-3953	IC	chr10	-0.457075
cg04380107	B4GALNT2	25896	LC	chr17	0.314977
cg09367266	B4GALNT2	-72	HC	chr17	0.324025
cg20233029	B4GALNT2	6	HC	chr17	0.293614
cg00847868	BC036297	11072	LC	chr10	-0.283768
cg11100386	BC036297	1996	ICshore	chr10	-0.261312
cg19657198	BC036297	291	HC	chr10	-0.333669
cg13515881	BDKRB2	-506	IC	chr14	0.254189
cg18424965	BDKRB2	-500	IC	chr14	0.291289
cg23312397	BDKRB2	-396	IC	chr14	0.26757
cg09246479	C22orf45	-346	HC	chr22	-0.368402
cg15223899	C22orf45	-375	HC	chr22	-0.271155
cg16592832	C22orf45	-358	HC	chr22	-0.362046
cg11142705	CCK	-575	ICshore	chr3	0.272884
cg16864658	CCK	249	ICshore	chr3	0.25569
cg21821833	CCK	-94	ICshore	chr3	0.25095
cg03125498	CHST8	-749	HC	chr19	-0.32893
cg19541912	CHST8	-316	IC	chr19	0.270313
cg20148881	CHST8	-631	HC	chr19	-0.25472
cg05312293	COX4I1	12544	IC	chr16	0.293044
cg06349450	COX4I1	33998	IC	chr16	0.337284
cg09735146	COX4I1	12764	IC	chr16	0.344585
cg18909295	CPLX2	-316	LC	chr5	-0.266935
cg19649083	CPLX2	-3381	LC	chr5	0.309828
cg21999284	CPLX2	-23033	HC	chr5	0.299512
cg14997592	CRISP2	121	HC	chr6	0.285936
cg21710255	CRISP2	-443	LC	chr6	0.335701
cg25390787	CRISP2	0	HC	chr6	0.298394
cg02187889	CSMD2	1509	HC	chr1	-0.268022
cg19228118	CSMD2	119	ICshore	chr1	-0.405459
cg24236085	CSMD2	-7	ICshore	chr1	-0.266264
cg13682325	DBC1	20559	LC	chr9	0.318657
cg14242995	DBC1	-118204	LC	chr9	0.293409
cg21231262	DBC1	-389709	LC	chr9	0.261989
cg01733570	DFNA5	-17	HC	chr7	0.25302
cg15037663	DFNA5	-196	ICshore	chr7	0.255517
cg22804000	DFNA5	-52	HC	chr7	0.258474
cg01590338	DIO3AS	190681	IC	chr14	-0.341556
cg05870140	DIO3AS	98586	HC	chr14	0.315817
cg16204357	DIO3AS	98858	ICshore	chr14	0.257372
cg17083494	DLX5	-689	LC	chr7	-0.403016
cg20080624	DLX5	3032	HC	chr7	0.300418
cg24611709	DLX5	-2215	LC	chr7	-0.295621
cg09677945	DNAJC15	296	HC	chr13	0.300069
cg14729962	DNAJC15	204	HC	chr13	0.265184
cg15988970	DNAJC15	375	HC	chr13	0.270508
cg02897667	DQ599872	-78755	IC	chr7	0.261443
cg06593753	DQ599872	-78947	IC	chr7	0.336732
cg12988117	DQ599872	-198371	LC	chr7	-0.28557
cg11832722	DSC3	-279	HC	chr18	-0.297411
cg14534277	DSC3	-1093	LC	chr18	0.33654
cg14631834	DSC3	-259	HC	chr18	-0.304654
cg13973086	FAM150B	-180797	ICshore	chr2	-0.374462
cg22490454	FAM150B	-180626	ICshore	chr2	-0.286278
cg26349358	FAM150B	-180681	ICshore	chr2	-0.293195
cg01534608	FAT1	-1377	ICshore	chr4	-0.292679
cg08288016	FAT1	54451	IC	chr4	-0.308231
cg21784272	FAT1	-1409	ICshore	chr4	-0.28081
cg12804283	FMN2	-51067	IC	chr1	-0.293239
cg13966628	FMN2	8253	LC	chr1	0.288676
cg22226821	FMN2	-33721	LC	chr1	0.258764
cg03119043	FOXD2	13865	IC	chr1	0.254269
cg17428085	FOXD2	13320	LC	chr1	-0.273866
cg17863681	FOXD2	24179	LC	chr1	0.25195
cg02681442	FOXG1	-278	HC	chr14	-0.35461
cg07150445	FOXG1	-838	HC	chr14	-0.258929
cg26194477	FOXG1	-1396	HC	chr14	0.285333
cg06165395	GRIK3	-946	HC	chr1	-0.360189
cg18083591	GRIK3	261434	LC	chr1	0.360273
cg21952052	GRIK3	268370	LC	chr1	0.506987
cg02067712	GSX1	-2055	ICshore	chr13	0.268499
cg06484415	GSX1	4221	IC	chr13	0.277617
cg11508413	GSX1	-926	HC	chr13	-0.275486
cg07410188	HAND1	-7143	LC	chr5	0.262842
cg11299477	HAND1	-2030	IC	chr5	-0.304885
cg21964928	HAND1	-15134	IC	chr5	0.277459
cg19142026	HOXA4	5	HC	chr7	0.296635
cg24169822	HOXA4	-595	ICshore	chr7	0.274433
cg25952581	HOXA4	-562	ICshore	chr7	0.252374
cg02574073	HOXB6	-44	IC	chr17	-0.256208
cg10906729	HOXB6	-36	IC	chr17	-0.285161
cg19828220	HOXB6	-59	IC	chr17	-0.305133
cg05573844	HOXC12	5877	HC	chr12	-0.265916
cg10810799	HOXC12	-6	HC	chr12	-0.343647
cg16305379	HOXC12	-1011	LC	chr12	0.318694
cg03146625	HOXC4	1069	IC	chr12	-0.264576
cg16370398	HOXC4	1253	IC	chr12	-0.436632
cg19696083	HOXC4	-9241	LC	chr12	-0.257764
cg03850256	HOXD11	2509	LC	chr2	0.445434
cg07209009	HOXD11	-1197	IC	chr2	-0.305451
cg07566169	HOXD11	1607	ICshore	chr2	-0.30526
cg00665971	HRK	1342	HC	chr12	0.272083
cg10438575	HRK	861	ICshore	chr12	-0.256894
cg11220161	HRK	-1084	ICshore	chr12	0.337273
cg03846408	IFITM10	2434	HC	chr11	-0.262415
cg08269485	IFITM10	2442	HC	chr11	-0.357327
cg08966208	IFITM10	2415	HC	chr11	-0.2501
cg17462140	IGF2	-22	HC	chr11	0.255974
cg20088847	IGF2	-275	HC	chr11	0.275999
cg24781163	IGF2	-589	LC	chr11	-0.283809
cg01961105	IRX5	2800	IC	chr16	0.251826
cg03665761	IRX5	-54	HC	chr16	-0.254904
cg06993307	IRX5	3068	IC	chr16	-0.334924
cg02263144	KANK3	195	HC	chr19	0.348833
cg17490089	KANK3	1014	ICshore	chr19	0.28871
cg19628329	KANK3	-1540	HC	chr19	0.278961
cg00702546	KCTD1	-2739	LC	chr18	0.292599
cg06206801	KCTD1	-1980	ICshore	chr18	0.298526
cg21739658	KCTD1	-968	HC	chr18	-0.378203
cg05969808	LBX1	9929	ICshore	chr10	-0.311619
cg12032370	LBX1	11775	HC	chr10	-0.291213
cg26425313	LBX1	7271	LC	chr10	0.38147
cg00651782	LHX5	7204	ICshore	chr12	-0.359404
cg09440866	LHX5	-104633	LC	chr12	0.259631
cg23817169	LHX5	-40782	LC	chr12	-0.444097
cg01176947	LOC100130275	-27271	HC	chr6	0.251221
cg08401657	LOC100130275	-13504	LC	chr6	0.257956
cg09862148	LOC100130275	-24228	LC	chr6	0.29209
cg11092048	LOC145845	-1591	ICshore	chr15	-0.510518
cg16247888	LOC145845	-2795	LC	chr15	0.266265
cg26727768	LOC145845	533	LC	chr15	-0.352543
cg10079374	LOC154822	-50627	IC	chr7	-0.297813
cg10570241	LOC154822	-15753	IC	chr7	-0.378871
cg12744031	LOC154822	-49860	IC	chr7	-0.292117
cg07136646	LOC255480	29079	LC	chr12	0.32094
cg22327646	LOC255480	32012	HC	chr12	-0.25617
cg24113973	LOC255480	42484	LC	chr12	-0.262377
cg01028849	LOC401463	-602	ICshore	chr8	-0.415577
cg01926906	LOC401463	-5256	HC	chr8	0.32398
cg27065217	LOC401463	-4924	LC	chr8	-0.256937
cg09095892	LOC643529	7958	HC	chr10	-0.265227
cg22356726	LOC643529	8071	ICshore	chr10	-0.292888
cg24487940	LOC643529	8241	ICshore	chr10	-0.251228
cg07110860	LOC645249	8105	HC	chr7	-0.259218
cg24120683	LOC645249	9635	HC	chr7	-0.288069
cg24717695	LOC645249	6094	LC	chr7	-0.273807
cg02132284	MEIS3P1	-3690	HC	chr17	-0.27837
cg08790676	MEIS3P1	-3725	HC	chr17	-0.300879
cg11343211	MEIS3P1	-3854	HC	chr17	-0.284533
cg00409049	Mir_544	-31293	LC	chr2	0.274162
cg10144483	Mir_544	-631406	LC	chr4	-0.263223
cg02295341	Mir_544	-13311	LC	chr16	0.261193
cg00388287	Mir_548	182567	LC	chr2	0.325143
cg01883635	Mir_548	-53699	LC	chr2	0.328889
cg02364831	Mir_548	-128123	LC	chr16	0.333672
cg05149343	MIR148A	92016	ICshore	chr7	0.254902
cg06017490	MIR148A	96361	LC	chr7	0.323647
cg27620317	MIR148A	88838	IC	chr7	-0.254965
cg17799033	MIR153-2	-109215	ICshore	chr7	-0.301868
cg18628367	MIR153-2	-108434	IC	chr7	-0.280536
cg24221919	MIR153-2	-112993	LC	chr7	0.294349
cg02278768	MIR9-3	-615	HC	chr15	0.269853
cg14189049	MIR9-3	-1499	LC	chr15	-0.26099
cg26662049	MIR9-3	-7575	IC	chr15	-0.288787
cg03860256	MOV10L1	-143	HC	chr22	-0.343379
cg05064106	MOV10L1	-221	HC	chr22	-0.347137
cg10828284	MOV10L1	-101	HC	chr22	-0.38255
cg14192299	NANOS2	397	IC	chr19	-0.328729
cg22354724	NANOS2	-17595	LC	chr19	0.288449
cg23448153	NANOS2	-905	LC	chr19	0.301622
cg00123762	NCR2	40170	ICshore	chr6	-0.479605
cg00421846	NCR2	36766	HC	chr6	-0.330925
cg09758420	NCR2	40303	ICshore	chr6	-0.303293
cg11958060	NKAIN1	6679	HC	chr1	-0.25828
cg13103280	NKAIN1	-274	HC	chr1	-0.282286
cg25010788	NKAIN1	6581	HC	chr1	-0.25434
cg03703111	NR2F1	4992	LC	chr5	-0.336273
cg04255278	NR2F1	-974	LC	chr5	0.364156
cg23983453	NR2F1	4795	LC	chr5	0.355156
cg09295799	NRN1	10067	LC	chr6	0.254847
cg22142858	NRN1	-502	HC	chr6	-0.301707
cg25277041	NRN1	8349	HC	chr6	-0.356631
cg02459042	NXN	-21367	IC	chr17	0.367918
cg13476078	NXN	50	IC	chr17	-0.33699
cg25236028	NXN	17	IC	chr17	-0.37339
cg09864076	OLFM3	-87	LC	chr1	-0.27334
cg18770231	OLFM3	193505	LC	chr1	-0.339712
cg23631062	OLFM3	-16	IC	chr1	-0.295616
cg06515159	OLIG2	1489	ICshore	chr21	0.264058
cg07601542	OLIG2	-1229	ICshore	chr21	-0.250853
cg11215918	OLIG2	-2516	ICshore	chr21	-0.261834
cg07230581	OPCML	-808	LC	chr11	0.321782
cg25920279	OPCML	-808	HC	chr11	0.2719
cg26824847	OPCML	84949	LC	chr11	0.295241
cg04056384	PCDHB17	-110	LC	chr5	0.278202
cg08967338	PCDHB17	-364	LC	chr5	0.466865
cg12526318	PCDHB17	-187	LC	chr5	-0.318409
cg09782097	PCDHB5	-88	LC	chr5	0.42914
cg15120855	PCDHB5	937	ICshore	chr5	0.376924
cg24958687	PCDHB5	1162	ICshore	chr5	-0.255232
cg01311360	PCDHGA10	-184	ICshore	chr5	-0.367893
cg10917547	PCDHGA10	-58	ICshore	chr5	-0.344216
cg25353450	PCDHGA10	-231	ICshore	chr5	-0.456839
cg02131018	PDZRN3	-49474	LC	chr3	0.296737
cg03148457	PDZRN3	3309	LC	chr3	0.34771
cg18129296	PDZRN3	-329670	LC	chr3	-0.299761
cg05994794	PHOX2B	-1261	IC	chr4	0.280851
cg16379533	PHOX2B	-5764	LC	chr4	-0.425992
cg19935850	PHOX2B	-2452	IC	chr4	-0.293154
cg05492170	PITX2	7913	HC	chr4	-0.322617
cg14308375	PITX2	-865	LC	chr4	-0.358365
cg27398720	PITX2	3081	ICshore	chr4	0.294202
cg00126261	PRDM13	-641	IC	chr6	-0.329221
cg01815538	PRDM13	-34	HC	chr6	-0.282167
cg15725440	PRDM13	-1488	LC	chr6	0.404649
cg14583583	PRDM6	-3645	LC	chr5	0.252084
cg17786697	PRDM6	4815	ICshore	chr5	-0.295607
cg25116709	PRDM6	1103	ICshore	chr5	0.258249
cg02531437	PRLHR	-100	HC	chr10	-0.289008
cg07098752	PRLHR	-114	HC	chr10	-0.265549
cg10661615	PRLHR	-102	HC	chr10	-0.315526
cg03969515	RSG1	10392	ICshore	chr1	-0.260185
cg07781491	RSG1	8767	HC	chr1	0.263721
cg11211795	RSG1	8675	ICshore	chr1	0.336971
cg00080972	RUFY1	-440	HC	chr5	-0.26257
cg02136620	RUFY1	-111	HC	chr5	-0.319775
cg21226059	RUFY1	-327	HC	chr5	-0.253167
cg00097146	SIX3	2782	HC	chr2	-0.266164
cg02657654	SIX3	-15007	LC	chr2	0.290035
cg15393275	SIX3	-3843	ICshore	chr2	-0.261921
cg03989758	SLC1A3	54520	IC	chr5	0.321143
cg15355952	SLC1A3	54399	IC	chr5	0.305044
cg21050001	SLC1A3	54374	IC	chr5	0.389112
cg05213661	SLC6A18	2499	IC	chr5	-0.312915
cg09075844	SLC6A18	20433	ICshore	chr5	-0.250821
cg15179011	SLC6A18	21821	IC	chr5	0.290685
cg01882260	SLITRK3	-1130	LC	chr3	-0.264764
cg04228468	SLITRK3	163	ICshore	chr3	-0.276367
cg25198481	SLITRK3	1603	LC	chr3	0.282807
cg15717183	SOX2	8411	IC	chr3	0.315737
cg23165310	SOX2	-7494	IC	chr3	-0.306648
cg27622017	SOX2	17707	LC	chr3	0.322597
cg13058710	SOX9	2449	HC	chr17	-0.275646
cg21049501	SOX9	3251	HC	chr17	-0.391908
cg23690866	SOX9	1398	ICshore	chr17	-0.305765
cg10574494	SPATA18	865	ICshore	chr4	-0.290738
cg17031543	SPATA18	879	ICshore	chr4	-0.318686
cg26839512	SPATA18	897	ICshore	chr4	-0.488601
cg03885646	SSR3	-485	LC	chr3	-0.270207
cg14741143	SSR3	-342	HC	chr3	-0.285698
cg14929208	SSR3	-324	HC	chr3	-0.270999
cg01984743	STC2	3393	IC	chr5	0.432303
cg15420720	STC2	3663	IC	chr5	0.277395
cg26605683	STC2	3455	IC	chr5	0.299484
cg04635635	TJP1	-49020	IC	chr15	0.26112
cg06795649	TJP1	-21270	LC	chr15	0.273143
cg23256343	TJP1	-49119	IC	chr15	0.311574
cg16025451	TLX3	27404	IC	chr5	-0.266654
cg18196393	TLX3	10989	LC	chr5	-0.320657
cg18358020	TLX3	8120	ICshore	chr5	0.293339
cg11823142	TRNA_Ile	29917	IC	chr6	-0.310978
cg23634477	TRNA_Ile	29988	IC	chr6	-0.270095
cg26077005	TRNA_Ile	-4945	LC	chr6	0.345997
cg18527583	TRNA_Pseudo	-38648	LC	chr2	0.443132
cg15940508	TRNA_Pseudo	-16624	IC	chr6	0.253325
cg17886546	TRNA_Pseudo	-5265	HC	chr20	-0.285691
cg16135989	UNC5A	-70930	IC	chr5	-0.263055
cg16457351	UNC5A	7691	IC	chr5	0.304246
cg26007189	UNC5A	-70579	IC	chr5	-0.391147
cg12921647	UNCX	64043	IC	chr7	-0.345983
cg22756866	UNCX	6478	LC	chr7	0.331277
cg27302301	UNCX	-4465	LC	chr7	0.377471
cg10661769	VARS2	-103	HC	chr6	-0.285923
cg15848685	VARS2	55	ICshore	chr6	0.276135
cg27650171	VARS2	-8	HC	chr6	-0.263082
cg06181470	ZBTB47	10750	IC	chr3	0.253185
cg13613891	ZBTB47	10931	IC	chr3	0.292248
cg23202468	ZBTB47	10653	IC	chr3	0.38911
cg04334324	ZNF530	-390	LC	chr19	-0.268994
cg13203804	ZNF530	515	HC	chr19	-0.334424
cg24192482	ZNF530	517	HC	chr19	-0.328832
cg06409153	ABCA5	-630	ICshore	chr17	-0.333404
cg10187674	ABCA5	-599	ICshore	chr17	-0.330577
cg16009407	ABLIM2	361	LC	chr4	-0.255337
cg22654055	ABLIM2	-24241	IC	chr4	-0.273225
cg13861244	ACTL8	132828	LC	chr1	0.258921
cg20945232	ACTL8	154838	LC	chr1	0.258405
cg01456663	ACTR3C	263300	LC	chr7	-0.312243
cg19172278	ACTR3C	166454	HC	chr7	0.337581
cg15404971	ADCY2	-3763	LC	chr5	-0.306334
cg15680973	ADCY2	23835	IC	chr5	0.271932
cg03551401	ADCY8	1607	LC	chr8	0.277777
cg23815646	ADCY8	91692	HC	chr8	-0.252581
cg09038885	ADRA1B	-591	HC	chr5	-0.345285
cg09444685	ADRA1B	11742	LC	chr5	0.323582
cg06437396	AF520419	-7826	ICshore	chr6	0.316161
cg16194233	AF520419	-3886	HC	chr6	-0.340546
cg04164058	AK054710	10290	HC	chr15	0.251757
cg20368124	AK054710	11780	HC	chr15	-0.414554
cg14749573	AK093205	-742065	LC	chr4	0.289024
cg21054842	AK093205	-830801	LC	chr4	-0.27298
cg07316846	AK095498	4146	IC	chr2	0.262888
cg23226168	AK095498	6807	LC	chr2	0.285484
cg02887997	AK124197	73716	ICshore	chr1	-0.263817
cg16164607	AK124197	316349	LC	chr1	0.356457
cg02788090	AL833139	253	HC	chr17	-0.270123
cg11350586	AL833139	1072	ICshore	chr17	-0.284942
cg07450214	ANKRD26	-452	ICshore	chr10	-0.357904
cg08856118	ANKRD26	-481	ICshore	chr10	-0.276944
cg23906060	ANKRD34C	-372	ICshore	chr15	-0.328391
cg26891150	ANKRD34C	489	ICshore	chr15	0.370952
cg01782711	ANKS1B	-43826	LC	chr12	0.429404
cg07112673	ANKS1B	522	ICshore	chr12	0.274288
cg13455439	ANO1	2609	IC	chr11	0.257436
cg24138433	ANO1	861	HC	chr11	0.287484
cg07737560	ANO4	29062	LC	chr12	0.302981
cg09648269	ANO4	-48	LC	chr12	0.263025
cg09153895	AP1S2	411	IC	chr17	0.302301
cg14550519	AP1S2	254	IC	chr17	0.317185
cg06153448	ASAP2	-22766	IC	chr2	-0.310748
cg15776617	ASAP2	-22782	IC	chr2	-0.289128
cg09354267	ATG5	-369	IC	chr6	0.276592
cg21148531	ATG5	-477	IC	chr6	0.342211
cg03996861	ATP6V1H	146908	IC	chr8	-0.460686
cg10225865	ATP6V1H	146955	IC	chr8	-0.39042
cg05574141	AX746800	-75862	IC	chr11	-0.260591
cg06213635	AX746800	-76176	IC	chr11	0.323078
cg01293179	AX747372	-1792	IC	chr2	-0.250057
cg21932416	AX747372	-3214	LC	chr2	-0.29604
cg04129308	AX747860	-1645	LC	chr6	-0.308411
cg20668177	AX747860	1155	LC	chr6	0.324814
cg14598976	AY927515	336	HC	chr20	0.271819
cg17758363	AY927515	-562	LC	chr20	-0.295939
cg07005067	B3GALTL	8499	IC	chr13	-0.261989
cg09788008	B3GALTL	-303	HC	chr13	-0.307382
cg01984304	BARHL2	-9019	HC	chr1	-0.308941
cg26332310	BARHL2	489	HC	chr1	0.336631
cg00502190	BC005081	-3133	HC	chr1	-0.356946
cg03265671	BC005081	-3127	HC	chr1	-0.316487
cg09370405	BC011773	-609	LC	chr14	0.322074
cg18220884	BC011773	-614	LC	chr14	0.327553
cg04117972	BC039356	54031	HC	chr1	-0.263456
cg23173402	BC039356	54267	HC	chr1	-0.250856
cg05594286	BC041439	-84902	LC	chr16	-0.305505
cg06660976	BC041439	-12001	IC	chr16	0.260796
cg24116534	BC041459	33639	IC	chr6	-0.369599
cg26574334	BC041459	33620	IC	chr6	-0.312245
cg10754668	BC084573	125219	LC	chr17	-0.264887
cg12372461	BC084573	122987	LC	chr17	0.262209
cg04162647	BCL11B	3224	LC	chr14	0.280959
cg09911747	BCL11B	92694	LC	chr14	0.282075
cg03322338	BRSK2	-7377	ICshore	chr11	-0.297807
cg25271479	BRSK2	-2189	ICshore	chr11	0.285164
cg01266390	BUB3	120243	LC	chr10	0.331254
cg18623649	BUB3	120307	LC	chr10	0.286815
cg07104919	C11orf49	-177	IC	chr11	-0.377219
cg24347903	C11orf49	-159	IC	chr11	-0.315233
cg03554573	C11orf93	-14954	HC	chr11	-0.308461
cg06978117	C11orf93	-14961	HC	chr11	-0.319374
cg03049863	C19orf33	-168	IC	chr19	-0.258638
cg11708454	C19orf33	-139	IC	chr19	-0.273812
cg00428457	C1QL2	28791	IC	chr2	0.256572
cg07755689	C1QL2	4281	LC	chr2	-0.278965
cg06351537	C22orf34	252440	IC	chr22	-0.275611
cg22471075	C22orf34	285961	IC	chr22	-0.352158
cg06495184	C2CD4C	2105	ICshore	chr19	0.256343
cg08827427	C2CD4C	-3742	IC	chr19	0.279423
cg01817364	C5orf39	3036	IC	chr5	-0.361771
cg04268624	C5orf39	3162	IC	chr5	-0.283371
cg09140531	C6orf138	29	LC	chr6	0.366009
cg11848487	C6orf138	440	LC	chr6	-0.25897
cg04972856	C6orf162	-254	HC	chr6	-0.281136
cg12350822	C6orf162	-244	HC	chr6	-0.273258
cg02984009	C7orf23	-1467	ICshore	chr7	-0.25291
cg27455578	C7orf23	-1326	ICshore	chr7	-0.313393
cg00870242	C8orf74	2	LC	chr8	0.26873
cg15816503	C8orf74	-93	LC	chr8	0.302046
cg08903425	CACNA1E	73372	LC	chr1	0.260163
cg22359828	CACNA1E	34604	LC	chr1	-0.304966
cg00134667	CACNA1H	-15713	LC	chr16	0.302878
cg07926275	CACNA1H	24970	IC	chr16	0.251424
cg20683057	CACNA1I	59969	LC	chr22	0.29788
cg25824828	CACNA1I	24961	IC	chr22	-0.298216
cg02696327	CBLN1	3199	LC	chr16	0.277776
cg06223172	CBLN1	68014	LC	chr16	0.333749
cg03405128	CCDC158	-13383	HC	chr4	-0.291355
cg20432211	CCDC158	-13646	HC	chr4	-0.296533
cg03335125	CCDC17	1190	HC	chr1	-0.327693
cg14220678	CCDC17	707	HC	chr1	-0.354047
cg02890863	CCDC64B	-312	IC	chr16	0.261409
cg27130176	CCDC64B	-440	LC	chr16	0.252886
cg24019078	CCRN4L	-96475	IC	chr4	-0.251245
cg24358395	CCRN4L	-356682	LC	chr4	0.367139
cg06804210	CD8A	-1429	IC	chr2	0.250652
cg12606911	CD8A	-1107	IC	chr2	0.302785
cg05946623	CDH8	-454	LC	chr16	0.360885
cg07244927	CDH8	2802	LC	chr16	0.277371
cg00295744	CELF3	-695	LC	chr1	0.380401
cg01427957	CELF3	-689	LC	chr1	0.300111
cg12323274	CELF4	18518	HC	chr18	0.281923
cg25842602	CELF4	-38	HC	chr18	-0.305722
cg02336542	CHAT	-60	ICshore	chr10	-0.254084
cg19535607	CHAT	-350	ICshore	chr10	-0.286962
cg05671386	CLUAP1	-723	HC	chr16	0.314631
cg08521777	CLUAP1	-882	HC	chr16	0.265289
cg09090582	CNPY1	1848	IC	chr7	0.255453
cg15983026	CNPY1	987	ICshore	chr7	-0.335406
cg08871608	CNTD2	3323	HC	chr19	0.258125
cg23850904	CNTD2	1969	IC	chr19	0.325768
cg00112493	COL25A1	-1152	LC	chr4	0.309873
cg26005761	COL25A1	-21	HC	chr4	0.326232
cg08772752	COL7A1	-79	IC	chr3	-0.267601
cg12448161	COL7A1	-130	IC	chr3	-0.278468
cg15176213	COX7A1	199	HC	chr19	-0.338128
cg24335895	COX7A1	0	HC	chr19	-0.382692
cg19638435	CREB5	-50	LC	chr7	-0.251763
cg27448433	CREB5	-77	LC	chr7	-0.300531
cg14120919	CRTAC1	-38293	ICshore	chr10	0.270354
cg23245905	CRTAC1	-39010	HC	chr10	0.306597
cg24333420	CS330190	22455	IC	chr10	0.276156
cg15429214	CS330190	6609	HC	chr22	0.344499
cg06386478	CSGALNACT1	-80	HC	chr8	0.271546
cg17470251	CSGALNACT1	60	HC	chr8	0.266855
cg16071681	CTAGE1	72303	LC	chr18	0.296271
cg21685776	CTAGE1	68361	HC	chr18	-0.289284
cg04309849	CTAGE7P	-60755	ICshore	chr10	-0.299532
cg09602803	CTAGE7P	-60675	ICshore	chr10	-0.34645
cg12110262	CYP26A1	-6031	LC	chr10	-0.313064
cg16445268	CYP26A1	1978	LC	chr10	0.289999
cg02835371	DCC	-456	LC	chr18	0.349085
cg14222939	DCC	-444	LC	chr18	0.403123
cg12942606	DCLK1	46	LC	chr13	0.33452
cg19409254	DCLK1	-1976	LC	chr13	0.308063
cg13185377	DIP2C	-70679	IC	chr10	-0.337875
cg22737241	DIP2C	-26501	LC	chr10	0.363878
cg16758317	DKFZp451A185	14206	HC	chr18	-0.316036
cg26707664	DKFZp451A185	29316	IC	chr18	-0.309724
cg17088073	DMRTA2	4394	HC	chr1	0.285895
cg25738714	DMRTA2	-4539	ICshore	chr1	-0.285815
cg09678349	DOCK4	11759	HC	chr7	-0.286323
cg20959907	DOCK4	11424	HC	chr7	-0.283438
cg07467482	DPP6	3720	LC	chr7	0.36021
cg27520905	DPP6	-2691	LC	chr7	-0.253827
cg10020787	DRGX	-23352	LC	chr10	0.285376
cg10423771	DRGX	-1013	HC	chr10	-0.266088
cg02643433	DSP	2328	LC	chr6	0.372366
cg25147604	DSP	-898	IC	chr6	-0.336093
cg03364486	DUSP4	33354	IC	chr8	-0.285217
cg17375585	DUSP4	33324	IC	chr8	-0.287044
cg09467436	DYSF	251023	IC	chr2	-0.251779
cg24516106	DYSF	251012	IC	chr2	-0.352748
cg05475109	EFCAB1	220186	IC	chr8	-0.263346
cg08681904	EFCAB1	220455	IC	chr8	-0.306227
cg01202155	EMX2	585	HC	chr10	-0.308144
cg15325373	EMX2	320	HC	chr10	0.314305
cg15367892	EMX2OS	4208	HC	chr10	-0.330918
cg16301890	EMX2OS	460	HC	chr10	-0.406397
cg20739013	EOMES	2108	IC	chr3	-0.265687
cg21448552	EOMES	8662	IC	chr3	0.384513
cg13321105	ESRRG	-2727	ICshore	chr1	-0.266116
cg26183250	ESRRG	2414	HC	chr1	-0.298944
cg03725536	EVX1	-6425	HC	chr7	-0.283617
cg08787251	EVX1	-199	LC	chr7	-0.358333
cg01658421	EVX2	2791	ICshore	chr2	-0.288627
cg23429510	EVX2	11748	ICshore	chr2	-0.25213
cg06290070	EYA1	-81	LC	chr8	0.34385
cg18064025	EYA1	-79	LC	chr8	0.367246
cg03286031	FAM178A	-79959	LC	chr10	0.469084
cg11944462	FAM178A	-29573	IC	chr10	-0.305914
cg01340952	FAM179B	470	IC	chr14	0.341437
cg05194618	FAM179B	894	IC	chr14	0.254856
cg02334987	FBXL16	4375	ICshore	chr16	0.416101
cg27436995	FBXL16	1534	HC	chr16	-0.28089
cg08849558	FBXL7	38619	LC	chr5	-0.283216
cg23125993	FBXL7	-74182	LC	chr5	0.283531
cg20974724	FEZF1	115	HC	chr7	-0.319069
cg21935175	FEZF1	-11329	IC	chr7	0.284539
cg04342484	FGF3	-2631	LC	chr11	0.268916
cg25584862	FGF3	-72709	ICshore	chr11	0.319154
cg08729981	FGF4	3626	LC	chr11	0.289569
cg26765567	FGF4	2698	IC	chr11	0.310642
cg02483593	FOXD3	3454	LC	chr1	-0.468747
cg25286536	FOXD3	3405	IC	chr1	0.297197
cg03004330	FRMD4A	79931	HC	chr10	-0.266336
cg27572370	FRMD4A	11975	LC	chr10	0.365315
cg02322252	GABRA1	-196	IC	chr5	0.334434
cg26597242	GABRA1	-144	IC	chr5	0.310712
cg00860808	GAD1	-2699	HC	chr2	-0.415507
cg14486905	GAD1	4403	IC	chr2	-0.267059
cg14429209	GAD2	4270	LC	chr10	0.308743
cg23052437	GAD2	26707	LC	chr10	-0.29292
cg07241573	GALR1	-1308	LC	chr18	-0.297714
cg15443732	GALR1	-929	ICshore	chr18	-0.300269
cg03325664	GATA4	-242	LC	chr8	0.27072
cg16816874	GATA4	13486	IC	chr8	-0.254338
cg02962521	GATA6	-4721	ICshore	chr18	0.250378
cg25283029	GATA6	-3373	HC	chr18	-0.26577
cg18187244	GCM2	316	HC	chr6	0.317494
cg24329557	GCM2	-228	ICshore	chr6	-0.312773
cg12634245	GCNT2	2909	IC	chr6	-0.281833
cg20139336	GCNT2	2980	IC	chr6	-0.30537
cg14884373	GFRA4	23	LC	chr20	0.252324
cg19545472	GFRA4	-51	LC	chr20	0.276276
cg07848409	GHSR	-741	ICshore	chr3	-0.262515
cg11812218	GHSR	-674	ICshore	chr3	0.273685
cg19772011	GLP1R	-1217	LC	chr6	0.268504
cg26866263	GLP1R	-19161	LC	chr6	-0.253285
cg09314434	GPANK1	972	LC	chr6	0.252214
cg16220567	GPANK1	1417	LC	chr6	0.282256
cg09144520	GPR123	-41448	LC	chr10	0.256747
cg23633543	GPR123	-200	HC	chr10	-0.289575
cg08503681	GPR151	-208	LC	chr5	0.283587
cg11613005	GPR151	153	LC	chr5	0.280091
cg23428445	GPR37	214	HC	chr7	-0.346522
cg26278103	GPR37	1437	ICshore	chr7	-0.263097
cg16435779	GRHL2	-220	HC	chr8	0.303573
cg17885542	GRHL2	-723	ICshore	chr8	0.346997
cg19512268	GRM1	-16	ICshore	chr6	-0.264565
cg24266105	GRM1	711	ICshore	chr6	-0.26096
cg13868361	GTF2B	-607	LC	chr1	-0.25343
cg14010405	GTF2B	-610	LC	chr1	-0.264375
cg06423211	GZMM	7375	HC	chr19	-0.456755
cg22603450	GZMM	7510	HC	chr19	-0.288779
cg01580681	HAND2	514	HC	chr4	-0.347049
cg08548444	HAND2	5448	ICshore	chr4	-0.346526
cg03733979	HAR1A	-14025	LC	chr20	0.290312
cg09309570	HAR1A	-14790	IC	chr20	0.306507
cg00410422	HBXIP	-528	LC	chr1	0.256014
cg09368875	HBXIP	983	LC	chr1	0.344867
cg02453462	HCN4	-397	HC	chr15	-0.355517
cg25046953	HCN4	49991	IC	chr15	-0.280519
cg12895779	HELT	2087	HC	chr4	-0.262074
cg22472945	HELT	-3516	LC	chr4	0.250249
cg06289844	HEY2	807	ICshore	chr6	0.257927
cg22168941	HEY2	588	HC	chr6	0.297493
cg23239574	Histone3	-1245	IC	chr1	-0.262134
cg26823666	Histone3	-6506	ICshore	chr1	0.31651
cg00648423	HLA-C	-36233	HC	chr6	-0.258615
cg11794033	HLA-C	-35354	LC	chr6	0.345878
cg19489320	HOTTIP	9793	LC	chr7	-0.34146
cg25720795	HOTTIP	6760	LC	chr7	-0.25819
cg00796424	HOXC11	-943	LC	chr12	0.259698
cg06630413	HOXC11	-34	HC	chr12	0.251916
cg16264616	HOXC9	-3052	IC	chr12	-0.281325
cg23828720	HOXC9	-206	HC	chr12	-0.281739
cg00005847	HOXD3	269	LC	chr2	-0.286918
cg23981871	HOXD3	-90	IC	chr2	-0.289658
cg00592151	HS3ST4	-1302	LC	chr16	-0.290704
cg07976787	HS3ST4	-105156	LC	chr16	-0.250406
cg16714096	HSD17B3	82559	HC	chr9	0.276017
cg21167269	HSD17B3	82934	HC	chr9	0.275118
cg17592120	HYI	-601	IC	chr1	-0.299134
cg20426709	HYI	-604	IC	chr1	-0.26996
cg05733139	IFITM5	-142	IC	chr11	-0.278673
cg14402017	IFITM5	-964	LC	chr11	0.268785
cg04009441	IPO11	-3239	LC	chr5	0.331501
cg24653125	IPO11	-404	LC	chr5	-0.320583
cg09382127	IRX1	-3701	ICshore	chr5	-0.268863
cg26108690	IRX1	140536	LC	chr5	-0.253138
cg02166394	IRX2	10023	LC	chr5	0.389776
cg04517282	IRX2	8509	HC	chr5	-0.350787
cg02344884	IRX4	14142	LC	chr5	-0.256624
cg26840437	IRX4	31809	LC	chr5	-0.28611
cg10988673	ISLR2	1156	LC	chr15	-0.305132
cg25666233	ISLR2	-120	HC	chr15	0.385787
cg02769145	ITLN2	-27537	ICshore	chr1	-0.302126
cg08901901	ITLN2	-27318	ICshore	chr1	-0.300247
cg06708133	IZUMO2	-1263	LC	chr19	-0.251136
cg09697795	IZUMO2	159	IC	chr19	0.27313
cg19591408	KIAA1217	-767	ICshore	chr10	0.292407
cg26229043	KIAA1217	-90242	LC	chr10	0.291515
cg01590361	KIAA1239	1265	LC	chr4	0.277755
cg23189276	KIAA1239	-773	HC	chr4	0.269397
cg12003941	KIF25	17467	HC	chr6	0.309044
cg24246628	KIF25	17362	HC	chr6	0.257051
cg06635832	KIF4B	260957	LC	chr5	-0.356215
cg08894020	KIF4B	272265	LC	chr5	0.289098
cg16907514	KTN1-AS1	712	ICshore	chr14	-0.362865
cg27312312	KTN1-AS1	809	ICshore	chr14	-0.333897
cg03499943	LHPP	61364	IC	chr10	0.268202
cg20435097	LHPP	27055	IC	chr10	0.279017
cg00681106	LHX8	-1034	LC	chr1	0.380205
cg11842415	LHX8	-899	IC	chr1	-0.299472
cg08463788	LHX9	1552	ICshore	chr1	-0.375228
cg26048448	LHX9	-2254	LC	chr1	0.291904
cg12245717	LINC00261	4074	LC	chr20	-0.352029
cg17611686	LINC00261	11748	LC	chr20	0.416839
cg13352914	LINC00466	22496	LC	chr1	-0.273691
cg18384460	LINC00466	11473	LC	chr1	0.374849
cg04731038	LINC00483	-13718	HC	chr17	-0.311279
cg19140429	LINC00483	-13828	HC	chr17	-0.304957
cg09060654	LIPA	-56	IC	chr10	-0.299441
cg17741809	LIPA	-49	IC	chr10	-0.311418
cg04048392	LMX1B	67127	LC	chr9	0.269617
cg04965820	LMX1B	-2486	ICshore	chr9	0.358634
cg07515989	LOC100129924	-2897	HC	chr1	-0.256879
cg18391694	LOC100129924	-2760	HC	chr1	-0.282628
cg00422461	LOC146513	-87821	IC	chr16	0.292955
cg06075652	LOC146513	-66528	IC	chr16	0.274075
cg24543854	LOC283143	-229609	IC	chr11	-0.250635
cg25037167	LOC283143	-312172	IC	chr11	0.271311
cg09732405	LOC285441	207	HC	chr4	0.264721
cg27420889	LOC285441	177	HC	chr4	0.32733
cg06369785	LOC285547	5166	LC	chr4	0.293389
cg17922359	LOC285547	2118	HC	chr4	-0.25308
cg19845127	LOC286083	-69738	IC	chr8	-0.291644
cg22034735	LOC286083	-70900	HC	chr8	-0.264479
cg05773309	LOC339505	-293	LC	chr1	-0.303053
cg21450384	LOC339505	-136	LC	chr1	0.339764
cg05320897	LOC339975	-127816	LC	chr4	0.272831
cg15440376	LOC339975	325652	LC	chr4	0.282795
cg16306078	LOC643623	5300	LC	chr6	0.323345
cg23188430	LOC643623	-145446	LC	chr6	0.315162
cg00276799	LOC643923	584	LC	chr11	-0.35982
cg27347496	LOC643923	34005	LC	chr11	-0.374898
cg05001111	LOR	-146	HC	chr1	-0.263912
cg11534293	LOR	917	HC	chr1	-0.328857
cg13717553	LRRC4B	4288	LC	chr19	-0.29022
cg24439315	LRRC4B	3914	LC	chr19	-0.290114
cg05603680	LRTM1	-71372	LC	chr3	-0.274028
cg15213491	LRTM1	-200043	LC	chr3	-0.398441
cg23331653	LRTM2	-84	IC	chr12	0.328804
cg25629418	LRTM2	-167	LC	chr12	0.263988
cg07315010	MAP1LC3C	605	IC	chr1	-0.315725
cg18882407	MAP1LC3C	579	IC	chr1	-0.342075
cg03251918	MAP9	-203	HC	chr4	0.379303
cg24512097	MAP9	-210	HC	chr4	0.378994
cg09764221	MAPK8IP2	495	HC	chr22	-0.251311
cg20995573	MAPK8IP2	-751	HC	chr22	-0.312396
cg03192897	METTL11B	164	LC	chr1	0.293393
cg12500707	METTL11B	-145	LC	chr1	0.319066
cg11024728	MICALL2	56313	IC	chr7	-0.395952
cg16215387	MICALL2	74649	IC	chr7	-0.302699
cg12127282	MIR10B	-345	IC	chr2	0.30073
cg14399060	MIR10B	40	IC	chr2	-0.256985
cg05524450	MIR129-2	-4711	IC	chr11	0.331052
cg24573719	MIR129-2	-2911	ICshore	chr11	-0.317738
cg05096161	MIR152	-61	HC	chr17	0.29337
cg10382221	MIR152	-59	HC	chr17	0.303217
cg07885629	MIR183	-8061	HC	chr7	0.316647
cg22047901	MIR183	-1140	LC	chr7	0.281714
cg22904401	MIR2277	8622	IC	chr5	-0.263202
cg26921969	MIR2277	8277	IC	chr5	-0.321192
cg11265160	MIR3612	71560	LC	chr12	0.29765
cg12412089	MIR3612	87536	LC	chr12	0.262299
cg20949342	MIR4499	38901	ICshore	chr13	0.301717
cg25432738	MIR4499	-1876	HC	chr13	-0.368582
cg08266655	MIR7-3HG	-115	IC	chr19	-0.293356
cg20893022	MIR7-3HG	98	IC	chr19	0.301264
cg01388847	MRPL28	8141	IC	chr16	0.273043
cg03923285	MRPL28	8401	IC	chr16	0.286511
cg01815567	MSX1	4700	ICshore	chr4	-0.317781
cg23710960	MSX1	-5762	ICshore	chr4	0.401764
cg18091046	MTUS2	6861	IC	chr13	-0.434479
cg20165694	MTUS2	6832	IC	chr13	-0.357232
cg07262395	MXI1	-1268	IC	chr10	0.388188
cg23222201	MXI1	-500	HC	chr10	-0.278685
cg01619929	MYH9	-22380	HC	chr22	-0.275515
cg19402483	MYH9	-21938	HC	chr22	-0.323985
cg10257905	MYOCD	-1114	ICshore	chr17	0.296956
cg12700853	MYOCD	-582	HC	chr17	-0.251159
cg05694840	MYOD1	1971	HC	chr11	-0.253557
cg14690102	MYOD1	4726	LC	chr11	-0.259736
cg11147919	NALCN	-713	LC	chr13	-0.344078
cg12384932	NALCN	265330	LC	chr13	0.278721
cg15189793	NBLA00301	4896	LC	chr4	-0.27808
cg24950233	NBLA00301	6336	LC	chr4	0.252299
cg10743062	NCOA6	-280	HC	chr20	0.394786
cg17129400	NCOA6	-276	HC	chr20	0.278506
cg15671317	NDUFS6	26603	HC	chr5	-0.407037
cg17842821	NDUFS6	33187	LC	chr5	0.282692
cg12598870	NELL1	170374	LC	chr11	0.440181
cg27603915	NELL1	997	HC	chr11	-0.310711
cg06714480	NEUROD1	-720	IC	chr2	-0.32005
cg14975429	NEUROD1	-4212	ICshore	chr2	0.268027
cg00481350	NEUROG2	4036	HC	chr4	-0.252167
cg02996801	NEUROG2	-4616	IC	chr4	-0.271237
cg12450708	NEUROG3	-8049	LC	chr10	0.267713
cg18034343	NEUROG3	3399	ICshore	chr10	-0.273458
cg08527324	NOG	-15734	IC	chr17	0.296805
cg21481503	NOG	-15742	IC	chr17	0.346464
cg03296810	NTRK3	-26492	LC	chr15	0.380026
cg18772882	NTRK3	-39803	LC	chr15	0.257286
cg12513379	OR10H2	-436	LC	chr19	0.387807
cg18861572	OR10H2	-4984	IC	chr19	0.291497
cg22115748	OSTBETA	4563	LC	chr15	-0.266167
cg25003907	OSTBETA	4537	IC	chr15	-0.284921
cg20463927	OTP	-4979	IC	chr5	0.255026
cg25780671	OTP	1567	ICshore	chr5	-0.322099
cg01213381	OTX2	-577	LC	chr14	0.253734
cg19976235	OTX2	-513	LC	chr14	0.270561
cg02674474	PAK7	1290	LC	chr20	0.265131
cg07439609	PAK7	1086	LC	chr20	-0.281793
cg05555515	PALM3	-814	LC	chr19	0.326686
cg18850089	PALM3	-145	LC	chr19	-0.353022
cg04811512	PAX1	-216	HC	chr20	0.287678
cg10629004	PAX1	9607	LC	chr20	0.300873
cg07068674	PAX9	-2994	ICshore	chr14	0.269509
cg11194925	PAX9	2830	LC	chr14	0.349506
cg00275741	PCDHA13	-104	HC	chr5	0.366154
cg25967418	PCDHA13	-94	HC	chr5	0.276105
cg16134323	PCDHB16	1055	IC	chr5	0.264334
cg26569309	PCDHB16	2421	HC	chr5	-0.252478
cg16663497	PCDHB2	-1311	LC	chr5	0.284999
cg24830494	PCDHB2	659	IC	chr5	-0.317605
cg16263180	PCDHGA1	258	IC	chr5	0.295389
cg16467262	PCDHGA1	-4267	IC	chr5	0.282045
cg08395122	PCDHGA11	447	HC	chr5	0.280366
cg10679597	PCDHGA11	93	HC	chr5	0.346918
cg01418385	PCDHGA3	-1013	LC	chr5	0.307994
cg04438558	PCDHGA3	299	HC	chr5	0.359447
cg03828328	PCDHGA5	659	ICshore	chr5	-0.303788
cg17451176	PCDHGA5	-89	ICshore	chr5	0.260797
cg23614852	PCDHGA8	-2000	HC	chr5	0.28006
cg27553119	PCDHGA8	1489	HC	chr5	0.310986
cg02707176	PCDHGB7	1499	HC	chr5	-0.274652
cg04503600	PCDHGB7	929	IC	chr5	0.298324
cg04434244	PDE10A	-157372	IC	chr6	-0.356548
cg24480453	PDE10A	-157049	LC	chr6	0.278205
cg11427855	PDE6B	-51064	ICshore	chr4	-0.280249
cg27357918	PDE6B	-1709	IC	chr4	-0.253456
cg23737190	PI16	795	HC	chr6	-0.343312
cg24661236	PI16	836	HC	chr6	-0.278218
cg05671758	PIGQ	-87	IC	chr16	0.265337
cg09180702	PIGQ	200	IC	chr16	0.323708
cg14502980	PKNOX2	98881	IC	chr11	-0.272548
cg19782243	PKNOX2	98562	LC	chr11	-0.318372
cg17165241	PKP3	6169	HC	chr11	-0.272497
cg23027425	PKP3	-10732	IC	chr11	-0.2506
cg01453281	POU3F3	3081	LC	chr2	-0.288948
cg03928875	POU3F3	7517	LC	chr2	-0.319777
cg23909584	PPP1R3C	214	HC	chr10	-0.273222
cg26667395	PPP1R3C	459	LC	chr10	-0.30716
cg01033001	PPP4R4	-2914	LC	chr14	0.275671
cg09173897	PPP4R4	-916	ICshore	chr14	-0.343135
cg09050331	PRDM14	-1355	HC	chr8	0.294508
cg18512336	PRDM14	2494	LC	chr8	0.310541
cg12755421	PRKCDBP	-474	ICshore	chr11	0.342223
cg16245261	PRKCDBP	-617	ICshore	chr11	0.309843
cg14440640	PRKCH	-76171	IC	chr14	-0.285024
cg18204120	PRKCH	-61119	IC	chr14	0.282126
cg14325153	PRR23C	-165	HC	chr3	0.332191
cg24530147	PRR23C	-160	HC	chr3	0.342348
cg09890374	PSKH1	852	LC	chr16	0.290246
cg09958192	PSKH1	-567	LC	chr16	0.328687
cg01380922	PSMD6	726	ICshore	chr3	0.333308
cg15316508	PSMD6	783	ICshore	chr3	0.269429
cg10135877	PSPH	-62753	LC	chr7	-0.296085
cg13335691	PSPH	-58052	ICshore	chr7	-0.311724
cg15309421	PTF1A	-2049	LC	chr10	0.284033
cg27600938	PTF1A	-2929	LC	chr10	-0.37195
cg10330056	PTH2R	182588	LC	chr2	0.260069
cg22680399	PTH2R	502	HC	chr2	0.30448
cg20389635	PTHLH	2840	LC	chr12	0.293362
cg26694839	PTHLH	-6609	LC	chr12	0.290772
cg13138446	PTN	-43304	LC	chr7	-0.28503
cg15284177	PTN	-551	LC	chr7	-0.279256
cg06211243	PTPN2	-23112	LC	chr18	0.270383
cg07311956	PTPN2	-26693	HC	chr18	0.281102
cg00145955	QPRT	13040	HC	chr16	0.350806
cg03997039	QPRT	12921	HC	chr16	0.338033
cg14687785	RAB11FIP2	153172	LC	chr10	0.301391
cg24349610	RAB11FIP2	161146	IC	chr10	-0.269599
cg15970595	RAMP3	102250	IC	chr7	0.299694
cg16518614	RAMP3	102322	IC	chr7	-0.282197
cg00568384	RAPGEF4	-61262	IC	chr2	-0.344684
cg06468108	RAPGEF4	-61433	IC	chr2	-0.325268
cg03160145	RAX	2719	LC	chr18	0.337363
cg19621753	RAX	2853	LC	chr18	0.304136
cg13405775	RFPL2	-184	IC	chr22	0.289868
cg25125450	RFPL2	-556	IC	chr22	0.254492
cg09774007	RFX4	2545	ICshore	chr12	-0.261644
cg23340214	RFX4	-2459	ICshore	chr12	0.309497
cg15923350	RGS4	-60	LC	chr1	0.255587
cg22605643	RGS4	-29	IC	chr1	-0.327989
cg08665853	RNF14	-248	HC	chr5	-0.301035
cg24777028	RNF14	-194	HC	chr5	-0.307141
cg07197785	RP11-165H20.1	-9455	IC	chr1	0.271945
cg21871952	RP11-165H20.1	-8999	IC	chr1	-0.309985
cg14576824	RPS6KC1	-185	HC	chr1	-0.36999
cg23268653	RPS6KC1	-145	HC	chr1	-0.288804
cg04516203	SALL1	-257392	LC	chr16	-0.287481
cg10143603	SALL1	-14945	LC	chr16	0.336767
cg13984563	SERPINA5	-75	LC	chr14	0.281262
cg15509705	SERPINA5	-10	LC	chr14	0.274174
cg03292544	SEZ6	-1890	LC	chr17	-0.308901
cg17477442	SEZ6	1481	IC	chr17	0.290363
cg07935886	SFRP1	-1011	ICshore	chr8	-0.262411
cg13084372	SFRP1	113705	LC	chr8	-0.276199
cg06146234	SHH	2141	ICshore	chr7	0.251792
cg10094489	SHH	2740	ICshore	chr7	-0.298589
cg07832738	SHISA6	-1816	ICshore	chr17	0.334317
cg23474049	SHISA6	-2006	ICshore	chr17	-0.255711
cg17619405	SHOX2	4106	LC	chr3	0.263848
cg21437028	SHOX2	7549	HC	chr3	0.30178
cg06368184	SIM2	-2574	HC	chr21	0.279474
cg14626259	SIM2	7029	ICshore	chr21	-0.315161
cg19715557	SIX1	1400	HC	chr14	-0.266309
cg19959677	SIX1	-4628	ICshore	chr14	0.278375
cg00157572	SIX6	2024	HC	chr14	-0.32075
cg19981568	SIX6	1363	HC	chr14	-0.298791
cg02624701	SLC17A7	770	HC	chr19	0.382376
cg04378167	SLC17A7	-135	HC	chr19	-0.266277
cg14032572	SLC35F4	-572	HC	chr14	0.444874
cg20330333	SLC35F4	-5149	LC	chr14	0.41423
cg12135976	SLC5A8	-131	HC	chr12	0.268394
cg16287284	SLC5A8	23880	LC	chr12	-0.333452
cg07671678	SLCO5A1	-107747	IC	chr8	0.262147
cg15299057	SLCO5A1	-107847	IC	chr8	0.31209
cg18470427	SLFN12L	22414	IC	chr17	-0.361064
cg21390082	SLFN12L	22460	IC	chr17	-0.409379
cg06569542	SLIT1	-990	ICshore	chr10	-0.258809
cg08980711	SLIT1	658	ICshore	chr10	0.256314
cg21122370	SLIT3	-660	ICshore	chr5	0.289463
cg27016579	SLIT3	-49895	LC	chr5	0.39196
cg00891541	SMPD3	922	ICshore	chr16	0.291911
cg10556064	SMPD3	920	ICshore	chr16	0.25111
cg22635676	SNED1	-26823	ICshore	chr2	-0.251099
cg26707709	SNED1	-27038	ICshore	chr2	-0.26347
cg15420468	SNORD45	-27220	LC	chr6	-0.265981
cg21754837	SNORD45	-27595	LC	chr6	-0.280851
cg13439315	SORCS2	3138	LC	chr4	0.328386
cg18011273	SORCS2	8953	IC	chr4	0.285806
cg02392179	SORCS3	-744	HC	chr10	0.274849
cg09735723	SORCS3	1184	HC	chr10	0.328651
cg14331765	SORL1	210922	LC	chr11	0.2707
cg24617171	SORL1	106269	IC	chr11	0.292936
cg09995320	SOX11	-83246	LC	chr2	0.325626
cg23258173	SOX11	-326251	LC	chr2	-0.275759
cg00675037	SOX17	11700	LC	chr8	0.425233
cg08005165	SOX17	10169	LC	chr8	0.346863
cg10918328	SOX21	8881	LC	chr13	-0.256454
cg13128937	SOX21	6646	HC	chr13	-0.28099
cg03071876	SP6	-875	ICshore	chr17	0.300942
cg20020844	SP6	-1404	ICshore	chr17	0.283108
cg08852741	SP8	-3597	LC	chr7	-0.323429
cg14021133	SP8	-7775	LC	chr7	-0.348957
cg01898964	SP9	3677	LC	chr2	0.264919
cg11664139	SP9	4429	LC	chr2	-0.261031
cg22144900	SPACA1	-148	HC	chr6	-0.37742
cg23656083	SPACA1	-135	HC	chr6	-0.317699
cg00423153	SPHKAP	-424	ICshore	chr2	0.352766
cg06092815	SPHKAP	-45	HC	chr2	-0.257069
cg00608548	SPTBN4	374	HC	chr19	0.28187
cg15572907	SPTBN4	-22591	HC	chr19	-0.384205
cg11765362	SRD5A2	-511	HC	chr2	-0.3974
cg23612570	SRD5A2	3189	LC	chr2	0.265309
cg12555810	SRRM4	-231505	LC	chr12	0.255709
cg19685709	SRRM4	-211065	LC	chr12	-0.306494
cg05501584	ST8SIA2	-833	ICshore	chr15	0.375157
cg23928920	ST8SIA2	7617	IC	chr15	0.25414
cg06609197	STMN2	1563	HC	chr8	-0.291258
cg26577017	STMN2	143	LC	chr8	-0.278367
cg00193200	STXBP5L	-396	ICshore	chr3	-0.467383
cg07806886	STXBP5L	-150	ICshore	chr3	-0.379661
cg07823273	SYCN	-159	HC	chr19	-0.302245
cg08199133	SYCN	-128	HC	chr19	-0.256825
cg23233404	SYCP2L	524	HC	chr6	0.258802
cg23646360	SYCP2L	-933	LC	chr6	0.331052
cg00851518	SYTL1	5289	HC	chr1	-0.255397
cg03750567	SYTL1	5274	HC	chr1	-0.262061
cg04406111	TACC2	30522	IC	chr10	-0.340913
cg08428819	TACC2	938	ICshore	chr10	-0.292118
cg09655666	TBC1D3G	-12087	HC	chr17	-0.263822
cg22329579	TBC1D3G	-12245	HC	chr17	-0.322354
cg02767242	TBR1	19	LC	chr2	0.265788
cg12974733	TBR1	-881	IC	chr2	0.271493
cg00553886	TEAD1	1012	HC	chr11	0.29005
cg27240158	TEAD1	2051	LC	chr11	0.31472
cg05723825	TEKT4	244	HC	chr2	-0.266429
cg05852568	TEKT4	174	HC	chr2	-0.288236
cg17489695	TFAP2D	-259	LC	chr6	-0.391869
cg22235018	TFAP2D	10894	HC	chr6	0.321037
cg04284678	TMEM121	80	HC	chr14	-0.275811
cg15178202	TMEM121	222	HC	chr14	-0.301756
cg01188146	TMEM132B	-98334	IC	chr12	0.302787
cg23195200	TMEM132B	4719	HC	chr12	0.280279
cg05996213	TNR	200	LC	chr1	0.259671
cg20933713	TNR	-467	LC	chr1	0.312362
cg13221363	TRIB2	2106	HC	chr2	0.315744
cg25623934	TRIB2	1486	HC	chr2	0.348052
cg02624770	TRIL	892	HC	chr7	-0.285749
cg22609511	TRIL	106865	LC	chr7	0.31687
cg22085751	TRNA_Met	-862	LC	chr6	-0.368493
cg25005112	TRNA_Met	-413	IC	chr6	0.256537
cg10126205	TWIST1	-1369	IC	chr7	0.255819
cg21424940	TWIST1	-1371	IC	chr7	0.271511
cg10567706	UBE2V2	253298	LC	chr8	-0.313889
cg11491002	UBE2V2	123548	LC	chr8	0.250443
cg18519774	UBE3C	-42447	IC	chr7	-0.34114
cg24378559	UBE3C	-42400	IC	chr7	-0.28042
cg06899313	VGLL2	-192675	LC	chr6	-0.446896
cg26964907	VGLL2	5638	HC	chr6	-0.290111
cg05614735	WNK4	452	ICshore	chr17	0.259398
cg20653128	WNK4	-463	ICshore	chr17	-0.252403
cg06311863	WNT5A	6275	HC	chr3	0.296849
cg14762289	WNT5A	209313	LC	chr3	0.307841
cg16463460	WT1	-2355	ICshore	chr11	0.254562
cg17486860	WT1	2241	HC	chr11	0.330803
cg14487271	WWP1	-571	HC	chr8	0.274092
cg17711870	WWP1	-523	HC	chr8	0.295966
cg19154027	YAP1	-143	LC	chr11	-0.265258
cg24447756	YAP1	49076	LC	chr11	0.310886
cg11829608	YOD1	-127	HC	chr1	0.34391
cg17858100	YOD1	-88	HC	chr1	0.256437
cg06124876	ZBTB40	-57192	LC	chr1	0.251382
cg15837100	ZBTB40	-130814	LC	chr1	0.29877
cg19874145	ZC3H14	-176	HC	chr14	0.294618
cg20862309	ZC3H14	-178	HC	chr14	0.422122
cg06503306	ZFP112	-3987	LC	chr19	-0.254549
cg25465322	ZFP112	198	IC	chr19	0.278622
cg05700079	ZIC1	-219	HC	chr3	-0.270307
cg20136061	ZIC1	9406	LC	chr3	0.335203
cg11779440	ZIC2	5490	LC	chr13	-0.426949
cg24742746	ZIC2	4421	LC	chr13	-0.253221
cg09682128	ZIC5	10938	IC	chr13	-0.275933
cg16033633	ZIC5	-677	ICshore	chr13	-0.28793
cg04214075	ZNF10	380	HC	chr12	-0.406096
cg25577680	ZNF10	366	HC	chr12	-0.414878
cg14317384	ZNF596	34405	IC	chr8	0.307354
cg24536782	ZNF596	34276	IC	chr8	0.253759
