# Supplementary material for: Monozygotic twins and triplets discordant for amyotrophic lateral sclerosis display differential methylation and gene expression
Source: Sci Rep. 2019 Jun 4;9:8254. doi: 10.1038/s41598-019-44765-4 (PMC6547746; doi:10.1038/s41598-019-44765-4)
Supplement: Supplementary file 5 — Supplementary Table S8 [file 41598_2019_44765_MOESM5_ESM.xlsx]

## Sheet: in
Probe	Gene	TSS distance	HIL CpG class	C9orf72 twins	SOD1 twins	F SALS twins	M SALS twins	Control twins
cg16619049	FAM41C	6641	HC		0.54752			0.534253
cg19206486	LHB	-2699	ICshore				0.285501	0.300669
cg19193403	LINC00116	-553	LC				0.266845
cg08570243	LINC00116	3540	HC					0.316147
cg27660536	LNX1	-129819	LC				0.25507
cg06495586	LNX1	-351	LC					0.301903
cg13704680	LOC100130522	-508	HC				-0.372898	0.252402
cg20191338	LOC100130522	-143	HC				-0.264259
cg06092953	LOC100130522	-107	HC				-0.263175
cg13287964	LOC100130522	-55	HC				-0.256255
cg07202981	LOC728558	-163	HC				0.301285
cg10938586	LOC728558	197	HC				0.337188
cg14802772	LOC728558	423	HC				0.323986	0.255288
cg15619641	LOC728558	511	ICshore				0.295253
cg02495518	NRXN1	-430	LC				-0.286445
cg13594075	NRXN1	-133	IC				0.457083
cg25717438	NRXN1	-112	IC				0.313068
cg05015185	NRXN1	270	HC				-0.254222
cg18396357	NRXN1	-109	IC					0.301116
cg15725440	PRDM13	-1488	LC				0.404649	0.267732
cg00126261	PRDM13	-641	IC				-0.329221
cg01815538	PRDM13	-34	HC				-0.282167
cg24617171	SORL1	106269	IC				0.292936
cg14331765	SORL1	210922	LC				0.2707
cg10746778	SORL1	-349	LC					0.2508
cg24122498	ZMYND15	4869	IC	-0.327153				0.703027
cg13045351	ZSCAN16	-338	LC				0.314221	0.263343
