# Supplementary material for: Monozygotic twins and triplets discordant for amyotrophic lateral sclerosis display differential methylation and gene expression
Source: Sci Rep. 2019 Jun 4;9:8254. doi: 10.1038/s41598-019-44765-4 (PMC6547746; doi:10.1038/s41598-019-44765-4)
Supplement: Supplementary file 6 — Supplementary Table S9 [file 41598_2019_44765_MOESM6_ESM.xlsx]

## Sheet: in
Gene	log2 fold change	Mean expression	t-value	p-value	adjusted p-value	Log odds
NKG7	1.42927	7.85708	18.6284	5.35048e-07	0.00255221	7.00564
PTGDS	1.5728	5.05961	15.4872	1.7876e-06	0.00293909	5.84482
NLRP6	1.36971	4.62091	14.7645	2.43865e-06	0.00293909	5.54517
CTSW	1.12444	6.70742	14.0684	3.33517e-06	0.00293909	5.32909
CCL5	1.04992	8.3238	13.8803	3.63867e-06	0.00293909	5.25616
COL6A2	1.20247	6.13105	13.814	3.75305e-06	0.00293909	5.20916
ALOX15	1.53356	4.16842	13.7898	3.79597e-06	0.00293909	5.12032
KIR3DL2	2.70931	1.80232	16.8369	1.03686e-06	0.00293909	5.09849
SH2D2A	1.19207	5.32981	13.3353	4.71351e-06	0.00293909	4.97874
MATK	1.11556	5.64677	12.8944	5.85412e-06	0.00334612	4.77986
GZMH	1.32615	5.37708	12.7022	6.44794e-06	0.00337043	4.68312
GZMM	1.33023	5.55477	12.6143	6.74255e-06	0.00337043	4.64287
PTGDR2	1.24287	4.49551	12.2107	8.30796e-06	0.00373028	4.42365
GNLY	0.993571	8.19577	12.155	8.55529e-06	0.00373028	4.41525
NCR3	1.20525	4.12	11.8018	1.03332e-05	0.00373028	4.20684
KIR2DL3	1.58066	2.91211	11.8234	1.02134e-05	0.00373028	4.12146
SMPD3	1.17006	3.9562	11.6084	1.14846e-05	0.00393864	4.10234
LCN2	1.57753	3.25932	11.5359	1.19533e-05	0.00395532	4.01993
PRSS33	1.65059	4.15202	11.3263	1.34366e-05	0.0040366	3.9572
SLC29A1	1.14709	4.64546	11.2764	1.38199e-05	0.0040366	3.94044
PLEKHF1	1.13378	4.16186	11.2556	1.39833e-05	0.0040366	3.92171
SPNS3	1.34616	3.8004	11.1338	1.49864e-05	0.0040366	3.84542
CLC	1.12114	6.03466	10.9445	1.67135e-05	0.00412697	3.7519
CD8B	0.940941	5.22439	10.9308	1.68473e-05	0.00412697	3.7478
GZMB	0.898811	5.87615	10.8437	1.77254e-05	0.00426502	3.69356
LTF	2.25944	2.73345	11.0354	1.5858e-05	0.0040366	3.68139
CD8A	0.878633	6.65098	10.6192	2.02403e-05	0.00429056	3.55283
S1PR5	1.12403	4.89459	10.5225	2.14485e-05	0.00429056	3.50949
PDCD1	1.36735	2.59663	10.4936	2.18243e-05	0.00429056	3.41901
TTC38	0.854737	5.57464	10.3547	2.3744e-05	0.00429056	3.40185
ITGB7	0.856154	6.84595	10.3487	2.38314e-05	0.00429056	3.38418
PRF1	1.18223	7.82695	10.2962	2.461e-05	0.00429056	3.34327
CLDND2	1.42107	1.9956	10.4136	2.29076e-05	0.00429056	3.27831
RUNX3	0.825851	6.75951	10.0499	2.86704e-05	0.00468215	3.19523
TBX21	1.02372	5.38921	10.0136	2.93307e-05	0.00473363	3.19061
LCK	0.772375	7.19626	9.98362	2.98906e-05	0.00475265	3.14767
PVRIG	1.07075	4.88554	9.8516	3.25016e-05	0.00475265	3.09396
CD7	1.16675	6.92495	9.79066	3.3794e-05	0.00475265	3.02456
SPON2	0.899318	5.28783	9.57141	3.89536e-05	0.00475265	2.90352
DEFA1	1.38862	5.53561	9.5381	3.98137e-05	0.00475265	2.8778
LGALS12	1.17511	4.16415	9.47164	4.1595e-05	0.00475265	2.85593
PI3	1.09906	6.68554	9.47927	4.1386e-05	0.00475265	2.81785
ADGRG5	1.01049	4.32033	9.40728	4.34074e-05	0.00475265	2.81066
C12orf57	1.05302	4.18557	9.39995	4.36194e-05	0.00475265	2.80788
DEFA3	1.39338	4.89992	9.41628	4.31487e-05	0.00475265	2.80768
CD81	0.947528	6.67929	9.3527	4.50149e-05	0.00475265	2.7299
SIGLEC8	1.3006	2.69163	9.19611	5.00176e-05	0.00481579	2.6657
KIAA1324	0.759608	6.72898	9.26086	4.78758e-05	0.00480292	2.6644
LOC100130872	1.15286	3.05017	9.16118	5.12181e-05	0.00484558	2.65391
MMP17	1.12324	3.25841	9.10363	5.32687e-05	0.00486915	2.61731
CCL4	1.0859	3.67293	9.09966	5.34135e-05	0.00486915	2.61238
LGR6	1.1755	3.35925	9.09364	5.3634e-05	0.00486915	2.6106
ZAP70	0.801788	7.36237	9.19071	5.0201e-05	0.00481579	2.6065
CYP4F29P	1.18829	3.79078	9.06158	5.48261e-05	0.00486915	2.58513
SLAMF6	0.790645	5.25535	9.06172	5.48207e-05	0.00486915	2.5538
ABI3	0.731264	6.06313	9.08002	5.41367e-05	0.00486915	2.54848
SBK1	0.800843	4.51038	9.02091	5.63819e-05	0.00486915	2.5422
DUSP2	1.21417	4.04264	8.8608	6.30153e-05	0.00486915	2.44115
CDC25B	0.791392	6.84378	8.94292	5.9508e-05	0.00486915	2.43557
TTC16	1.21559	3.21836	8.81884	6.48978e-05	0.00486915	2.42395
PTPRCAP	1.02869	7.75895	8.9061	6.10523e-05	0.00486915	2.39675
RARRES3	0.837952	5.7874	8.85445	6.32959e-05	0.00486915	2.39243
GZMK	0.859987	4.59026	8.79373	6.60553e-05	0.00487175	2.37871
ADGRE1	0.762218	5.03453	8.80214	6.5665e-05	0.00486915	2.37301
GPI	0.781063	6.6446	8.85233	6.33902e-05	0.00486915	2.37251
LAG3	1.09827	3.1731	8.71871	6.96548e-05	0.00495091	2.35454
CAMK1	0.789412	4.74384	8.73485	6.88621e-05	0.00494823	2.33174
CD3E	0.987156	7.97869	8.75459	6.79058e-05	0.00494823	2.28208
MSC	1.44106	1.79021	8.70979	7.00976e-05	0.00495669	2.27647
OLFM1	2.43876	0.376851	9.94225	3.0682e-05	0.00475265	2.25289
MVD	0.971517	4.61125	8.52734	7.98944e-05	0.00521709	2.18343
SLC45A3	1.0911	2.25034	8.4746	8.30104e-05	0.00521709	2.17109
NMUR1	1.0098	3.29521	8.39905	8.77183e-05	0.00521709	2.12418
ATAD3B	0.79624	4.34029	8.39784	8.77956e-05	0.00521709	2.094
COL7A1	1.0439	2.26105	8.35991	9.02759e-05	0.00523796	2.09273
CST7	0.832897	6.86143	8.47068	8.32477e-05	0.00521709	2.08246
OSBPL7	0.826627	4.6942	8.35418	9.06572e-05	0.00523796	2.04989
CLDN5	1.31519	2.19353	8.27747	9.59465e-05	0.00531086	2.0303
BIN1	0.912446	6.17104	8.33857	9.17061e-05	0.00524177	1.99558
C9orf142	0.984064	4.87537	8.2744	9.61651e-05	0.00531086	1.98399
TSEN54	0.886117	4.73156	8.23942	9.8699e-05	0.00534409	1.96113
IGLL5	0.894469	5.81847	8.26942	9.65212e-05	0.00531086	1.95133
KRT72	1.00906	3.14189	8.14629	0.000105824	0.00546349	1.94039
GOLGA7B	0.961614	3.37977	8.1212	0.000107843	0.00548003	1.91519
2018-09-01	0.998468	6.6918	8.24856	9.80296e-05	0.00533639	1.91373
CSF1	0.797425	4.10659	8.14484	0.00010594	0.00546349	1.90868
MMP23B	1.38078	1.44338	8.18616	0.000102705	0.00542774	1.88951
SYCE1	1.88541	0.892105	8.39638	8.789e-05	0.00521709	1.8457
FOXP3	0.791834	3.63436	8.04118	0.000114579	0.00559843	1.84509
SPDYC	2.24648	0.495015	8.65724	7.27713e-05	0.0050398	1.83712
RGS9	1.17791	1.98368	7.96235	0.000121686	0.00560461	1.79792
SIGIRR	0.917457	6.7345	8.0926	0.000110197	0.00549703	1.78873
PRR5L	0.81758	4.08051	7.97332	0.000120668	0.00560461	1.77595
CD320	0.84449	4.29735	7.93702	0.000124075	0.00560461	1.73936
IL32	0.965985	7.17714	8.04004	0.000114678	0.00559843	1.7385
SNRPA	0.685008	5.08259	7.94716	0.000123112	0.00560461	1.71857
HRAS	0.937579	2.87195	7.84527	0.000133186	0.00560461	1.71729
DMPK	0.909783	4.2738	7.90605	0.000127069	0.00560461	1.71597
SAMD10	0.904101	3.30083	7.8564	0.000132041	0.00560461	1.71303
CRIP1	0.810906	7.08693	8.00422	0.000117851	0.00560461	1.71032
ARL4C	0.634085	6.02312	7.9745	0.000120559	0.00560461	1.7101
TIGIT	1.05477	4.21987	7.87413	0.000130241	0.00560461	1.69333
IL5RA	1.0379	2.79134	7.80577	0.000137341	0.00564772	1.68899
LLGL2	0.700022	4.87011	7.86318	0.000131349	0.00560461	1.65836
CD6	0.740071	6.93455	7.92701	0.000125034	0.00560461	1.65042
EEFSEC	0.721211	4.19457	7.81444	0.000136417	0.00564772	1.64456
MC1R	0.958858	2.50794	7.73406	0.000145266	0.00564772	1.63814
TBL3	0.723765	4.93418	7.83365	0.000134393	0.00560461	1.63199
ADGRG1	1.06738	5.81775	7.86634	0.000131029	0.00560461	1.62991
IKZF3	0.668159	6.09621	7.84701	0.000133006	0.00560461	1.60432
PRSS30P	1.18997	2.02705	7.67249	0.000152486	0.00564772	1.58702
FCGBP	0.755626	3.97761	7.71982	0.000146901	0.00564772	1.57689
PIK3R6	0.698139	4.65959	7.74254	0.000144302	0.00564772	1.56759
AGFG2	0.719648	4.0684	7.69509	0.00014979	0.00564772	1.55296
TNFRSF4	0.821885	3.21914	7.63942	0.000156532	0.00565477	1.54339
ASB2	1.07352	1.83655	7.5897	0.000162846	0.0057724	1.51988
FEZ1	1.62441	0.598084	7.95387	0.00012248	0.00560461	1.5161
PIDD1	0.720039	4.52355	7.66878	0.000152933	0.00564772	1.51284
LGALS9B	1.10895	1.78884	7.54926	0.000168195	0.0058561	1.48582
LOC200772	0.874841	3.15962	7.53999	0.000169449	0.00586204	1.46551
RPS28	0.752352	8.23922	7.72799	0.00014596	0.00564772	1.46543
APOBEC3H	1.23828	1.25269	7.57655	0.000164564	0.0058033	1.45122
CXCL5	1.36639	0.942087	7.65564	0.000154533	0.00564772	1.44846
LIME1	0.921805	6.69212	7.65346	0.0001548	0.00564772	1.42896
ALDH16A1	0.621806	5.83121	7.61746	0.000159286	0.00567556	1.42143
TMEM161A	0.773278	3.36177	7.46414	0.00018012	0.00601189	1.39451
PDZD4	1.10973	5.10026	7.52829	0.000171048	0.00586204	1.37419
ANO9	0.771757	5.27719	7.53269	0.000170445	0.00586204	1.36994
AZU1	0.918062	2.28708	7.38845	0.000191534	0.0060142	1.36989
CACNG8	1.44826	1.32508	7.42994	0.000185179	0.0060142	1.34991
ZFPM1	0.835619	3.42982	7.40632	0.000188767	0.0060142	1.34388
SNRPN	0.651246	5.24683	7.48664	0.000176877	0.00596167	1.33161
ADA	0.706883	4.53772	7.44197	0.000183381	0.0060142	1.32226
EVL	0.659826	7.30979	7.53395	0.000170273	0.00586204	1.3142
TNXB	0.9334	2.52204	7.3234	0.000202003	0.00609028	1.31241
CXCR3	0.789819	4.17714	7.40739	0.000188604	0.0060142	1.30963
CDC42EP1	1.1933	1.86217	7.30796	0.000204581	0.00610556	1.30384
CD247	0.794393	6.7537	7.49532	0.000175644	0.00593471	1.2922
BICDL1	0.710777	4.04663	7.37149	0.000194204	0.0060262	1.28446
ESYT1	0.596133	6.95366	7.48065	0.000177734	0.00597586	1.27449
TSPEAR	1.93519	0.880004	7.44623	0.000182749	0.0060142	1.26718
FCRL6	0.804497	4.07905	7.33212	0.000200563	0.00607356	1.25002
IL21R	0.68479	4.49866	7.33662	0.000199824	0.00607356	1.234
ADAMTS7P1	1.31664	1.01247	7.31554	0.000203312	0.00610556	1.22505
CCDC167	1.05037	1.80025	7.20777	0.000222254	0.00633614	1.22423
FYN	0.964798	6.35798	7.39346	0.000190753	0.0060142	1.21555
MAD1L1	0.732196	5.30946	7.35189	0.00019734	0.00605179	1.21389
FAM160B2	0.611817	5.22575	7.31033	0.000204184	0.00610556	1.18075
PCYT2	0.813877	4.09332	7.23073	0.000218056	0.00625604	1.16248
CD5	0.638772	6.05605	7.31375	0.00020361	0.00610556	1.15345
C1orf21	0.845946	2.74223	7.12013	0.000239141	0.00644475	1.13507
EBP	0.769095	3.86218	7.15824	0.000231625	0.00642833	1.11082
SPATC1L	0.947757	3.21278	7.1119	0.000240801	0.00644654	1.10619
RAB44	0.692355	3.82608	7.14257	0.000234683	0.00643004	1.09835
MAP4K1	0.797197	6.33183	7.25399	0.000213895	0.00620918	1.09299
ABHD17A	0.585484	7.21603	7.27541	0.000210143	0.00618052	1.09064
DPP7	0.614064	6.81123	7.24812	0.000214937	0.00621883	1.07468
KIF22	0.79461	4.55366	7.12798	0.000237572	0.00643004	1.05059
LOC728743	0.761661	4.49137	7.08746	0.000245805	0.00644654	1.01746
ADORA3	0.900585	2.21277	6.9498	0.000276292	0.00675017	1.01153
CLIC3	0.868273	3.82071	7.02905	0.00025825	0.00665917	1.00036
MIAT	0.645779	5.9745	7.11785	0.000239599	0.00644475	0.982797
LTBP3	0.738518	5.65762	7.09008	0.000245262	0.00644654	0.969758
METTL26	0.797421	4.50725	7.00424	0.00026375	0.00672783	0.94286
ARHGEF19	0.798569	2.6191	6.88813	0.000291324	0.00685486	0.941548
EIF3G	0.670028	7.2177	7.10233	0.000242746	0.00644654	0.935998
DEFA1B	1.26817	3.50483	6.93065	0.000280863	0.00675017	0.934241
GP9	0.776658	4.65351	6.99905	0.000264918	0.00672783	0.931744
PCED1B	0.7728	5.38515	7.00803	0.000262901	0.00672783	0.906945
ISOC2	0.772194	2.95231	6.86308	0.000297691	0.0069042	0.901612
CHST12	0.721651	3.86434	6.92082	0.000283244	0.00675017	0.900558
FAM231D	1.61436	2.65255	6.83391	0.000305307	0.00691832	0.899171
ICAM2	0.595042	6.14367	6.99863	0.000265013	0.00672783	0.869056
NDUFS8	0.753353	4.60637	6.92705	0.000281732	0.00675017	0.868351
LMNA	0.676781	4.11394	6.89179	0.000290405	0.00684563	0.860681
NDUFA3	0.652436	4.59571	6.9017	0.000287938	0.00681024	0.845096
PRX	0.937939	2.58786	6.77249	0.000322072	0.00706909	0.843221
CD2	0.720481	6.16608	6.95201	0.00027577	0.00675017	0.826585
FAHD2B	1.01481	2.01728	6.72346	0.000336205	0.00711737	0.824272
DDX11L10	0.936094	3.19785	6.76433	0.000324376	0.0070768	0.801529
CD3D	0.683083	4.63252	6.84392	0.000302668	0.0069042	0.79068
EIF3C	1.15599	6.03618	6.88116	0.00029308	0.00686087	0.768891
FNDC10	1.05462	2.62135	6.68551	0.000347627	0.00723633	0.765782
LAT	0.825391	6.4016	6.86016	0.000298444	0.0069042	0.734857
BOP1	0.643502	4.34654	6.76394	0.000324486	0.0070768	0.731668
HSD3B7	0.935265	1.87767	6.60412	0.000373633	0.007427	0.723788
ECH1	0.604752	6.19502	6.84177	0.000303231	0.0069042	0.7233
VMO1	1.37124	1.1634	6.62068	0.000368167	0.00738872	0.720334
CYP2T1P	1.1228	1.28792	6.60144	0.000374526	0.007427	0.713661
LOC171391	1.25668	1.91275	6.59044	0.000378217	0.00744387	0.712767
TNFRSF8	0.699218	3.86207	6.70573	0.000341486	0.00718431	0.705111
UCP2	0.621554	8.42163	6.83716	0.000304448	0.00691459	0.673153
EVA1C	0.862435	2.01833	6.55004	0.000392128	0.00749194	0.671974
ABHD14A	0.780685	3.4176	6.63535	0.000363402	0.00736775	0.668165
TUBB4A	1.1462	1.72517	6.52669	0.000400433	0.00759771	0.659421
ORAI1	0.635105	6.24438	6.7612	0.000325264	0.00708249	0.646654
IL2RB	0.637946	6.54441	6.75271	0.000327691	0.00708286	0.62932
NOC4L	0.688988	4.10885	6.62967	0.000365241	0.00736775	0.620292
RASSF7	0.682762	4.67324	6.65058	0.000358528	0.0073627	0.6094
MVK	0.809812	2.39584	6.49624	0.000411563	0.00768139	0.605034
LSS	0.589565	4.64873	6.63823	0.000362474	0.00736775	0.598579
TP53I13	0.728908	5.1831	6.66352	0.000354446	0.00734539	0.597525
NDUFV1	0.677988	6.34317	6.70248	0.000342464	0.00718431	0.588338
KLHDC4	0.726522	4.12122	6.59075	0.000378112	0.00744387	0.583309
MEG3	2.08473	0.171025	6.73894	0.000331669	0.00710912	0.582817
PDLIM1	0.65774	4.89844	6.62983	0.000365187	0.00736775	0.579101
TMIGD2	0.888779	2.24765	6.44423	0.000431388	0.00780719	0.566933
TKTL1	1.38827	0.658034	6.50044	0.000410008	0.00767633	0.560145
CDIP1	0.737743	5.25021	6.61565	0.000369819	0.00739616	0.549574
HCST	0.683057	6.49283	6.66182	0.000354979	0.00734539	0.545345
ADGRE4P	1.04057	2.34347	6.41578	0.00044269	0.00789329	0.537493
SIGLEC17P	0.917825	2.05011	6.39541	0.000450988	0.00793167	0.532526
CHPF	0.848059	2.69495	6.42613	0.000438539	0.0078639	0.522613
FAM207A	0.86282	2.64965	6.41792	0.000441831	0.00789329	0.518105
FPGS	0.709533	4.63247	6.55084	0.000391848	0.00749194	0.517735
RTP5	1.4012	0.549686	6.4665	0.000422772	0.00776574	0.517728
CRAT	0.627198	4.55331	6.54554	0.000393712	0.00749449	0.516702
GFI1B	0.688128	4.54056	6.51716	0.000403878	0.00764193	0.491011
ECSIT	0.638804	4.56513	6.50589	0.000407998	0.00767633	0.478501
MIF	0.692084	5.90223	6.55971	0.000388747	0.00748994	0.468199
TRMT61A	0.704703	3.64228	6.43554	0.000434808	0.00780719	0.465871
RPS19	0.768633	8.55952	6.61993	0.000368413	0.00738872	0.465354
ZNF703	0.732603	3.00573	6.37996	0.000457396	0.00799024	0.456827
CCL4L1	1.04893	1.40118	6.29397	0.000495011	0.00830142	0.456227
CCR7	0.6692	6.2725	6.56102	0.00038829	0.00748994	0.455782
MRPS2	0.618376	4.30712	6.45611	0.000426765	0.00780556	0.444377
ERI3	0.708491	3.76228	6.41785	0.000441855	0.00789329	0.441317
OLFM2	0.727849	2.76668	6.33151	0.000478177	0.00815874	0.427746
ASPSCR1	0.643616	4.23965	6.38319	0.00045605	0.00798515	0.37803
MAGED1	0.677256	3.91771	6.35463	0.000468131	0.00810836	0.37035
CCS	0.698729	5.02534	6.41749	0.000442004	0.00789329	0.36954
TECR	0.664241	5.82046	6.45088	0.000428797	0.00780556	0.366221
CRIP2	0.986652	3.71498	6.33323	0.000477421	0.00815874	0.365978
PGAP3	0.611984	4.7171	6.3954	0.000450991	0.00793167	0.363502
NAT6	0.855943	3.19563	6.29194	0.000495941	0.0083018	0.360517
CD27	0.787933	5.68108	6.43613	0.000434574	0.00780719	0.358283
SH2D3A	0.715928	3.50193	6.31317	0.00048632	0.00823621	0.358043
FLT3LG	0.736259	5.34215	6.41061	0.000444782	0.00789329	0.348228
TRAP1	0.616468	4.60447	6.37223	0.000460643	0.00802002	0.346984
DGKQ	0.603315	5.36691	6.41101	0.000444618	0.00789329	0.34696
RASAL3	0.588909	7.23901	6.45452	0.000427383	0.00780556	0.326806
KIFC2	0.626708	5.20946	6.37896	0.000457817	0.00799024	0.323004
FBXO44	0.677089	4.55079	6.34228	0.000473469	0.00814937	0.320691
SCAMP3	0.779215	5.1759	6.3674	0.000462687	0.00804453	0.314093
CCR3	0.668193	5.32383	6.36015	0.000465766	0.00808783	0.299466
SRM	0.679015	4.84129	6.33535	0.000476491	0.00815874	0.299171
GATA3	0.621486	3.764	6.26597	0.000508002	0.0083697	0.293794
CLEC10A	0.816621	3.47795	6.23431	0.000523155	0.00844565	0.2841
KLC2	0.623384	3.47367	6.23399	0.000523313	0.00844565	0.282754
IDUA	0.585092	4.15416	6.27162	0.000505347	0.00836231	0.274211
EPN2	0.750941	3.1158	6.18919	0.000545647	0.00857212	0.265714
CXCR6	0.812132	2.26708	6.11206	0.000586658	0.00884689	0.255404
WDR18	0.655604	4.11972	6.24935	0.000515894	0.00840502	0.255145
PELP1	0.701929	4.69133	6.27739	0.000502656	0.00834798	0.249648
BCAT2	0.682281	3.7193	6.21351	0.000533392	0.00849835	0.246084
ZNF444	0.740648	4.1717	6.24219	0.000519338	0.00841764	0.245375
NTHL1	0.791784	2.24297	6.09552	0.000595899	0.00885649	0.240956
ELANE	1.07676	1.57785	6.04865	0.000622991	0.00901314	0.233983
C14orf80	0.757799	3.3125	6.16743	0.00055688	0.00862222	0.230353
HGH1	0.687117	2.86883	6.131	0.000576277	0.00876426	0.227564
ARMC5	0.664859	3.85599	6.20239	0.000538956	0.00853617	0.2259
CHI3L2	0.871829	1.90299	6.05184	0.000621102	0.00900664	0.221121
CDK2AP2	0.732915	6.07939	6.30621	0.00048945	0.00825402	0.214166
PYHIN1	0.727011	3.45494	6.14577	0.000568322	0.00873572	0.198205
UBASH3A	0.659939	4.43416	6.20901	0.000535635	0.0085115	0.196706
SSBP4	0.74151	6.03059	6.27579	0.000503402	0.00835026	0.185992
MRPL41	0.624164	4.1659	6.18211	0.000549271	0.00857212	0.185719
FASTK	0.695453	5.56946	6.25097	0.000515121	0.00840502	0.180469
MHENCR	0.788252	4.37735	6.18746	0.000546529	0.00857212	0.179101
GLI4	0.786206	3.63758	6.13718	0.000572932	0.00875188	0.177562
SDF2L1	0.628488	3.60739	6.13272	0.000575343	0.00875977	0.17385
SKAP1	0.629618	4.70055	6.18717	0.000546678	0.00857212	0.159621
MEI1	0.811075	3.30667	6.08815	0.000600073	0.00888005	0.153278
NUBP2	0.665049	5.19759	6.20131	0.0005395	0.00853617	0.14864
NPTXR	0.705573	2.81608	6.04551	0.000624856	0.00901499	0.148132
STMN3	0.696561	5.19961	6.18602	0.000547267	0.00857212	0.133118
SF3A2	0.61504	6.17665	6.21964	0.000530351	0.00848421	0.123842
GIPC1	0.745235	4.21776	6.11959	0.000582507	0.00884689	0.121218
FAM159A	0.854892	2.47822	5.98738	0.000660524	0.0092513	0.119923
C1orf159	0.647486	3.55559	6.06436	0.000613761	0.00896653	0.109759
PPAN	0.638565	4.05443	6.09808	0.00059446	0.00885428	0.109273
SCRN2	0.692346	3.97413	6.08937	0.000599378	0.00887934	0.106045
RASSF1	0.623596	6.61233	6.19787	0.000541234	0.00854645	0.0874207
LMF1	0.659124	3.85687	6.05543	0.000618991	0.00899617	0.0795629
CARMIL2	0.611427	5.59883	6.13486	0.000574187	0.00875188	0.0624196
CHTF18	0.617664	3.81074	6.03147	0.000633268	0.00909989	0.0583735
GPR55	0.763365	2.22579	5.90198	0.00071716	0.00959829	0.0539673
POMGNT1	0.598208	3.89789	6.02354	0.000638074	0.00913041	0.0443013
GSTM1	0.630172	4.9759	6.07976	0.000604859	0.00890344	0.0371753
PPT2-EGFL8	0.906047	1.78499	5.847	0.000756512	0.00981355	0.0329592
WDR46	0.643719	4.8232	6.06712	0.000612155	0.0089526	0.0323321
SNTA1	0.936756	2.1275	5.8623	0.000745322	0.00973946	0.0253501
FCMR	0.622728	6.7984	6.14046	0.000571163	0.00874467	0.0244993
APBB1	0.645828	4.73983	6.05461	0.000619468	0.00899617	0.0243014
TRIM46	0.740392	2.53189	5.89389	0.000722801	0.00960985	0.0215712
VPS51	0.641228	7.03956	6.14118	0.000570777	0.00874467	0.0196499
RABEP2	0.649775	4.4195	6.01902	0.000640835	0.00913823	0.00676461
RUVBL1	0.6422	3.90949	5.98422	0.000662526	0.0092513	0.00404635
LOC101927181	0.785947	2.48383	5.86537	0.000743098	0.00973621	-0.00226433
DMWD	0.599724	3.45249	5.93831	0.000692423	0.0094514	-0.00944574
MTFP1	0.650538	2.96	5.88752	0.000727281	0.00961884	-0.0211333
TLE2	0.754179	2.41937	5.84132	0.000760714	0.00983926	-0.0212403
CD99	0.5958	5.57949	6.05071	0.000621773	0.00900685	-0.022195
RPL18A	0.661145	9.32597	6.13815	0.000572409	0.00875188	-0.0225199
CTU1	0.772962	2.82325	5.86186	0.000745639	0.00973946	-0.0343523
RPS26	0.628902	7.08326	6.07988	0.000604793	0.00890344	-0.0448585
TRAPPC6A	0.86981	4.04373	5.93517	0.000694525	0.00946126	-0.0528107
NPDC1	0.89739	4.21007	5.94085	0.000690731	0.00944066	-0.0576104
D2HGDH	0.722946	4.47853	5.94052	0.000690948	0.00944066	-0.0769106
APOBEC3D	0.660066	4.14446	5.919	0.00070545	0.00955318	-0.0782274
PRSS23	0.990302	1.89016	5.72885	0.000849576	0.010298	-0.0887347
VSTM1	0.76705	2.72525	5.79698	0.000794435	0.0100266	-0.0919359
GPA33	0.855104	1.77781	5.71514	0.000861187	0.0103812	-0.0965919
PLD4	0.677603	4.40677	5.91393	0.000708916	0.00957177	-0.099866
PCBP4	0.810846	3.52107	5.84652	0.000756869	0.00981355	-0.106353
FBXL8	0.688821	2.5001	5.75971	0.000824079	0.010212	-0.111061
ENO3	0.834661	2.47472	5.75098	0.000831202	0.010228	-0.115503
CACNG6	1.1347	0.798425	5.6665	0.000903832	0.0106063	-0.123287
SLC43A1	0.679143	2.94687	5.77699	0.00081018	0.0101646	-0.132271
CEBPE	0.990641	3.40664	5.80378	0.000789159	0.0100266	-0.139499
CUTA	0.721425	5.57061	5.92845	0.000699041	0.00949984	-0.147123
C19orf48	0.633276	3.48762	5.8004	0.000791771	0.0100266	-0.152974
SMYD5	0.59512	3.64037	5.81114	0.000783489	0.0100074	-0.153949
DEFA4	1.02864	1.96859	5.66004	0.000909669	0.0106475	-0.162494
STK32C	0.738036	3.58209	5.79291	0.000797612	0.0100474	-0.167252
KANK3	0.961264	1.31224	5.60775	0.000958543	0.0108967	-0.176666
KLHDC7B	0.67421	3.44414	5.76985	0.000815897	0.0101646	-0.180519
PLSCR3	0.617497	5.90034	5.90915	0.000712204	0.00959727	-0.182489
FCRL3	0.59701	3.6279	5.77516	0.000811646	0.0101646	-0.190465
PRR5	0.86885	4.81951	5.84784	0.000755896	0.00981355	-0.190585
FXYD5	0.666242	8.13442	5.95085	0.000684107	0.00941117	-0.197847
TMEM204	0.761474	4.33376	5.81367	0.000781548	0.0100005	-0.198053
SARS2	0.6205	3.41882	5.74901	0.000832821	0.010228	-0.200869
RPL28	0.791946	9.65136	5.96584	0.000674315	0.00932485	-0.204381
SAC3D1	0.720224	2.38238	5.65577	0.00091356	0.0106542	-0.20613
TARBP2	0.593628	3.42929	5.7441	0.00083687	0.0102448	-0.206977
ABHD14B	0.62252	5.70393	5.87361	0.000737173	0.00971426	-0.210822
C21orf2	0.761132	4.23651	5.79086	0.00079922	0.0100584	-0.215804
ZNF414	0.655728	3.59759	5.74702	0.000834463	0.0102379	-0.21662
GSTM4	0.607719	4.36655	5.79899	0.00079287	0.0100266	-0.217204
RPUSD2	0.666797	2.51986	5.65641	0.000912974	0.0106542	-0.218736
EDF1	0.617531	6.80494	5.89969	0.000718755	0.00959829	-0.224249
RNF126	0.626145	5.36243	5.83509	0.000765355	0.00986761	-0.23472
RNF157	0.59685	4.04449	5.75195	0.000830413	0.010228	-0.244758
OLIG2	1.2471	0.636212	5.53939	0.00102695	0.0112163	-0.249787
OTOF	1.09447	1.51825	5.53799	0.0010284	0.0112232	-0.253137
IGSF8	0.696594	4.9535	5.79303	0.000797517	0.0100474	-0.257189
HRASLS5	1.46989	0.211386	5.58264	0.000983054	0.0110342	-0.258338
CDT1	1.26442	0.10895	5.57557	0.000990084	0.0110512	-0.260785
NMRAL1	0.636818	5.19262	5.80201	0.000790522	0.0100266	-0.260787
B3GAT1	0.815234	2.55796	5.60777	0.00095852	0.0108967	-0.270421
MRPL38	0.68568	4.85279	5.77264	0.00081366	0.0101646	-0.272907
LRRC45	0.632081	3.87861	5.7065	0.000868587	0.0104175	-0.280504
DHRS3	0.884949	3.7542	5.69377	0.000879636	0.0104631	-0.28218
HSPBP1	0.834618	3.79946	5.69428	0.000879192	0.0104631	-0.285427
MBD3	0.60518	6.01634	5.8057	0.000787673	0.0100266	-0.296003
METRNL	0.644166	5.97765	5.80396	0.000789017	0.0100266	-0.29617
LCNL1	2.0055	-0.944664	5.97193	0.000670385	0.00928923	-0.298546
SGF29	0.613168	4.22283	5.701	0.000873341	0.0104517	-0.310627
COMTD1	0.786971	2.51711	5.56498	0.00100071	0.0110997	-0.311121
ZNF579	0.752909	2.48947	5.52162	0.0010456	0.0112942	-0.354446
PTRH1	0.953174	1.93834	5.46758	0.00110476	0.0116578	-0.356665
PNMA3	0.828745	3.31024	5.58892	0.000976863	0.0110112	-0.357201
THOP1	0.628718	3.60361	5.60894	0.000957401	0.0108967	-0.362406
SLC22A17	0.770071	1.73761	5.44815	0.00112694	0.0117102	-0.362617
KIR3DL1	0.757836	2.89856	5.53625	0.00103021	0.011234	-0.377596
LSR	0.807447	3.6573	5.59142	0.00097441	0.0110016	-0.383603
MARCH9	0.619097	4.08642	5.62007	0.000946773	0.0108849	-0.387073
HAGHL	0.911969	2.75189	5.50969	0.00105836	0.0113515	-0.389319
MZB1	0.702324	2.40835	5.48039	0.00109041	0.0115569	-0.390752
SLAMF7	0.616515	4.77006	5.65734	0.000912127	0.0106542	-0.391382
DUSP8	0.791519	1.7723	5.42028	0.00115962	0.0117992	-0.393954
IRF2BP1	0.597222	4.58461	5.64237	0.00092587	0.0107389	-0.395706
SNHG17	0.656315	2.3801	5.46136	0.0011118	0.0116733	-0.408664
IZUMO4	0.83461	1.44532	5.38019	0.00120851	0.0119355	-0.410505
PHGDH	1.02085	1.2205	5.35408	0.00124161	0.0121103	-0.423404
LRFN3	0.698748	2.64182	5.46244	0.00111057	0.0116733	-0.431996
MMP25-AS1	0.76139	3.52423	5.52888	0.00103794	0.011251	-0.440632
PRKAR1B	0.764689	3.41912	5.49804	0.00107097	0.0114331	-0.463675
EXD3	0.627757	2.89368	5.45381	0.00112042	0.0117102	-0.466497
PIH1D1	0.604088	4.78611	5.58725	0.000978499	0.0110115	-0.467082
RPL18	0.743002	8.86306	5.70617	0.000868878	0.0104175	-0.468738
CERS4	0.627382	3.93002	5.52046	0.00104684	0.0112987	-0.482521
ZBTB42	0.667075	2.56935	5.40827	0.00117403	0.0118077	-0.483328
VIPR2	2.11797	-1.31371	5.89265	0.00072367	0.00960985	-0.498229
DENND6B	0.617732	2.84287	5.41866	0.00116155	0.0117992	-0.499227
WDR54	0.876282	3.17319	5.44359	0.00113221	0.0117102	-0.500063
SOCS1	0.84344	2.55181	5.38656	0.00120059	0.0119043	-0.50178
SLC29A2	0.814146	1.9316	5.30223	0.00131038	0.0124692	-0.53083
NARFL	0.588744	4.50905	5.50832	0.00105983	0.0113584	-0.535925
WDR62	1.03573	0.884728	5.21969	0.00142882	0.0130574	-0.548831
CCDC61	0.702712	3.49071	5.42536	0.00115358	0.0117977	-0.549561
WDR74	0.641113	4.16763	5.46796	0.00110432	0.0116578	-0.55647
HMGA1	0.64575	6.20211	5.56091	0.00100483	0.0110997	-0.565811
ATAD3A	0.600268	3.88521	5.43843	0.00113821	0.0117164	-0.568167
MON1A	0.734872	2.8641	5.3516	0.0012448	0.012128	-0.57155
ZNHIT2	0.614031	2.7874	5.34654	0.00125136	0.0121573	-0.571571
FBF1	0.589873	3.36532	5.38814	0.00119864	0.0119043	-0.580395
RPL37A	0.638126	7.76312	5.58581	0.000979925	0.0110185	-0.58084
POLD2	0.67533	4.25659	5.44877	0.00112622	0.0117102	-0.583143
MRPS5	0.631225	3.8994	5.41836	0.00116191	0.0117992	-0.590839
GFER	0.597275	3.49304	5.38552	0.00120189	0.0119043	-0.59414
NKX3-1	0.586209	4.06779	5.42372	0.00115553	0.0117977	-0.598207
RPS15	0.671982	8.34604	5.57009	0.00099557	0.0110997	-0.608199
HAUS7	0.589351	3.54705	5.35944	0.00123474	0.0120995	-0.627464
ARL2	0.663789	3.86935	5.37691	0.00121262	0.0119588	-0.633656
MYOM2	1.16564	0.587167	5.13461	0.00156362	0.0136449	-0.634469
SOX13	0.647421	2.24826	5.23685	0.00140325	0.0129571	-0.635026
CTU2	0.722579	2.59349	5.26523	0.00136206	0.0127367	-0.638926
NSUN5P2	0.770882	4.11136	5.38357	0.00120431	0.0119096	-0.643719
SDR39U1	0.655216	4.6696	5.41678	0.0011638	0.0117992	-0.645736
SMAGP	0.78868	1.566	5.16311	0.00151694	0.0134591	-0.645901
COLQ	0.63315	3.33816	5.32326	0.00128198	0.0123326	-0.648741
JAKMIP1	0.747794	2.38674	5.22608	0.00141924	0.0130228	-0.659991
NSUN5P1	0.740812	4.76758	5.39987	0.00118423	0.0118204	-0.670135
NOP53	0.606638	8.62048	5.51339	0.00105438	0.0113443	-0.675052
P2RX6	2.58186	-1.40949	5.72625	0.000851761	0.0103037	-0.686108
SORBS3	0.603218	4.67196	5.37717	0.00121229	0.0119588	-0.689603
LYPD2	1.88285	0.310601	5.0782	0.00166082	0.0139432	-0.707799
KLRK1	0.79733	5.48321	5.39541	0.00118969	0.0118526	-0.714297
GNAO1	0.760277	1.87884	5.121	0.00158648	0.0137048	-0.721246
NT5C	0.720421	4.34329	5.32749	0.00127635	0.0123072	-0.722618
FDX1L	0.715129	2.09497	5.131	0.00156966	0.0136541	-0.733249
NAXE	0.657556	4.27173	5.31327	0.00129538	0.0124006	-0.734001
CARMIL3	0.956574	1.06147	5.04102	0.00172857	0.0142589	-0.736972
ENDOG	0.606705	2.98473	5.20724	0.00144771	0.0131253	-0.743613
RHBDD3	0.686603	2.7309	5.17849	0.0014924	0.0133286	-0.748827
ZNF683	0.648263	2.4837	5.15479	0.00153041	0.0135272	-0.74966
ACY1	0.642032	2.42341	5.13954	0.00155543	0.013608	-0.760172
GZMA	0.653566	4.38954	5.29636	0.00131842	0.0125164	-0.760964
P2RY11	0.985724	3.42926	5.20975	0.00144389	0.0131209	-0.777355
PAFAH1B3	0.788778	3.26985	5.1926	0.00147028	0.0132258	-0.784343
FAHD2A	0.610875	2.59727	5.13314	0.00156608	0.0136499	-0.786313
DOHH	0.639057	2.71157	5.14274	0.00155014	0.0136052	-0.787044
CEACAM8	1.35982	0.706935	4.9767	0.00185321	0.014737	-0.79123
CCDC120	0.636913	2.35697	5.09053	0.00163902	0.0138873	-0.807253
DHCR24	0.714064	1.87491	5.0417	0.00172731	0.0142584	-0.808049
BACE2	0.873724	2.09287	5.05462	0.00170345	0.0141881	-0.813173
WRAP53	0.656249	3.40469	5.1792	0.00149129	0.0133286	-0.813572
RPLP2	0.742771	9.46256	5.383	0.00120502	0.0119096	-0.832755
LINC00092	1.35813	-0.42615	5.02891	0.00175132	0.0143531	-0.833861
SDC2	0.987461	0.864396	4.93875	0.00193144	0.0149528	-0.834638
SETDB2-PHF11	1.96259	0.410688	4.9413	0.00192607	0.0149528	-0.835596
MAPK11	0.735601	2.29204	5.05584	0.00170122	0.0141782	-0.836694
ZNF48	0.691673	2.77773	5.09887	0.00162444	0.0138517	-0.841779
CCDC102A	0.902237	2.03692	5.02352	0.00176153	0.0143867	-0.841914
ANXA2R	0.612529	3.05044	5.11752	0.00159238	0.0137107	-0.850328
ZMYND15	0.650823	2.14876	5.02929	0.00175059	0.0143531	-0.851684
B3GAT3	0.630775	5.49369	5.26377	0.00136414	0.0127475	-0.863044
PDZK1IP1	0.800594	5.51893	5.25925	0.00137063	0.012782	-0.867764
CCDC107	0.630487	3.7977	5.16075	0.00152075	0.0134591	-0.86889
GFI1	0.634512	2.45448	5.02967	0.00174987	0.0143531	-0.885909
CCDC85B	0.768526	4.72385	5.19707	0.00146335	0.013198	-0.893348
BEX3	0.658116	2.46513	5.01717	0.00177367	0.0144371	-0.900544
NCALD	0.613464	2.78665	5.04863	0.00171446	0.014228	-0.900793
APRT	0.641736	6.25479	5.26043	0.00136892	0.0127747	-0.902109
DDIT4	0.799178	4.82784	5.17645	0.00149564	0.0133337	-0.923973
C1QTNF6	0.648376	2.99137	5.04161	0.00172747	0.0142584	-0.929185
CDHR1	1.17676	0.490057	4.83739	0.00215906	0.015771	-0.933532
LINC01089	0.738623	4.56234	5.14275	0.00155012	0.0136052	-0.945297
ROBO3	0.765401	1.92752	4.91205	0.00198869	0.015156	-0.955393
MRPL2	0.609253	3.59186	5.06424	0.00168592	0.014077	-0.960785
PNPLA7	0.635067	2.9084	5.0048	0.00179757	0.0145053	-0.962852
EOMES	0.630474	3.88851	5.08184	0.00165436	0.0139391	-0.966103
HAPLN3	0.627435	4.11531	5.09276	0.0016351	0.013884	-0.971085
ACOT11	0.995089	0.509775	4.79551	0.00226173	0.0161174	-0.976456
NTRK1	1.47788	-0.801174	4.9215	0.0019682	0.0150941	-0.98449
FAHD2CP	0.997845	0.680986	4.78731	0.00228246	0.0161813	-0.987406
COQ4	0.647603	4.21272	5.08076	0.00165628	0.0139391	-0.992157
TCEA2	0.632496	2.79563	4.96763	0.00187158	0.0147809	-0.993463
KRTCAP2	0.600459	5.17602	5.13028	0.00157085	0.0136552	-0.997663
PBX4	1.02424	2.09447	4.87913	0.00206189	0.0154588	-1.00558
RRP9	0.639624	3.1694	4.98454	0.00183749	0.0146806	-1.0126
SLC2A4RG	0.613267	5.44972	5.12854	0.00157376	0.0136552	-1.0146
RRP1	0.772695	3.33385	4.99483	0.00181709	0.0145856	-1.01464
TMPRSS9	0.984043	0.39945	4.73722	0.00241378	0.0167572	-1.03814
CKB	0.870442	2.17726	4.86006	0.00210567	0.0155418	-1.04076
TNFRSF25	0.596649	5.39071	5.09398	0.00163297	0.013884	-1.05142
BOLA1	0.655277	1.95612	4.83001	0.00217677	0.0158666	-1.05401
C20orf204	1.04258	0.845233	4.71874	0.00246434	0.0169622	-1.06641
ADRA2A	1.49611	-1.00886	4.86081	0.00210393	0.0155418	-1.07743
SPATA20	0.724518	2.67274	4.87575	0.00206956	0.0154817	-1.0833
GLB1L2	1.22085	0.0285822	4.69122	0.00254183	0.0172376	-1.0941
THAP7	0.647816	3.90009	4.96415	0.00187868	0.0148113	-1.10221
DGCR6L	0.630086	4.63165	5.00531	0.00179658	0.0145053	-1.10819
CAPS	0.644735	5.09308	5.02881	0.0017515	0.0143531	-1.10987
TPTEP1	0.657844	2.92905	4.8644	0.00209561	0.0155308	-1.12505
FANCG	0.592948	2.71678	4.84531	0.00214024	0.0157262	-1.12574
CD160	0.8945	1.52323	4.7175	0.00246776	0.0169773	-1.12758
WFIKKN1	0.813895	1.04285	4.67674	0.00258367	0.0174166	-1.12774
CD9	0.665959	4.01428	4.94516	0.00191797	0.0149408	-1.13349
BCL7C	0.616496	3.953	4.94005	0.00192869	0.0149528	-1.13467
SLC39A4	0.602979	2.35431	4.79859	0.002254	0.0161158	-1.13738
HSD17B8	0.796997	2.62316	4.81796	0.00220604	0.0159528	-1.14277
NPIPA1	0.783004	1.54948	4.69071	0.0025433	0.0172376	-1.16157
ITPRIPL1	0.867159	1.337	4.66913	0.00260599	0.0174556	-1.1628
FCER2	0.75147	3.41235	4.87301	0.00207582	0.0154864	-1.1631
ATP5D	0.765736	5.89832	5.01659	0.00177478	0.0144371	-1.16644
RCAN2	1.55208	-0.976989	4.76142	0.00234931	0.0165017	-1.1731
FRMPD3	1.05717	0.430861	4.60319	0.00280848	0.0181561	-1.1771
GSTM2	0.610291	4.54403	4.94118	0.00192631	0.0149528	-1.17783
RETN	0.787259	1.58607	4.67549	0.00258733	0.0174233	-1.18333
SCNN1D	0.650858	2.11104	4.72837	0.00243784	0.0168645	-1.188
TIGD5	0.625681	2.17035	4.73486	0.00242016	0.016776	-1.18863
KIR2DS4	0.601537	2.94332	4.81095	0.00222325	0.0160014	-1.1903
SFTPD	1.18356	-0.153181	4.59842	0.00282381	0.0182216	-1.19917
FLT4	0.619612	2.28047	4.73786	0.00241204	0.0167572	-1.19921
DMAP1	0.610144	4.84167	4.93727	0.00193457	0.0149528	-1.20183
MS4A2	1.20406	-0.31501	4.6036	0.00280718	0.0181561	-1.20288
GOLGA2P7	0.763523	1.14679	4.61508	0.00277071	0.0180563	-1.2061
RPUSD3	0.600777	3.97922	4.87489	0.00207153	0.0154817	-1.21329
TIMM50	0.592846	4.01817	4.87466	0.00207205	0.0154817	-1.21666
DBH-AS1	0.687964	2.13276	4.7008	0.00251456	0.017136	-1.22217
RANGRF	0.665579	3.61707	4.83953	0.00215396	0.0157573	-1.2226
KIAA1671	1.30189	0.976577	4.57813	0.00289	0.0184739	-1.22495
FBXO2	0.876411	1.89882	4.66819	0.00260875	0.0174594	-1.2267
ACSF2	0.584971	3.1438	4.79481	0.00226349	0.0161174	-1.23094
CCL3	1.09524	0.407778	4.53808	0.00302576	0.0189705	-1.24564
MAFF	0.739326	2.36705	4.69327	0.00253595	0.0172232	-1.2593
ADCK1	0.603928	2.58942	4.71024	0.00248799	0.0170481	-1.2683
TMEM134	0.675896	3.32206	4.77499	0.002314	0.0163374	-1.27058
PRDX2	0.626716	5.50225	4.89836	0.00201877	0.0153066	-1.28575
CHCHD5	0.600735	3.22552	4.74867	0.00238303	0.0166364	-1.29325
RDH13	0.805244	0.999457	4.52671	0.00306557	0.0191127	-1.29347
GSDMB	0.807563	3.66427	4.78149	0.0022973	0.0162445	-1.29427
NDUFB11	0.660655	5.29647	4.88069	0.00205836	0.0154529	-1.295
NHP2	0.609283	4.41938	4.82675	0.00218464	0.0158827	-1.30373
TMEM44	1.15594	0.214944	4.46851	0.00327873	0.019725	-1.31874
TOGARAM2	0.706377	2.21255	4.62387	0.00274317	0.0179536	-1.3221
GRIN3B	1.32273	-0.813038	4.54581	0.002999	0.0188977	-1.3233
MUC20	0.789524	1.39134	4.52235	0.00308102	0.0191593	-1.33692
ATG9B	0.635673	2.19985	4.60933	0.00278891	0.0181147	-1.33904
CELSR3	0.705521	2.26006	4.61059	0.00278492	0.0181059	-1.34332
GNB1L	0.619267	2.55296	4.63879	0.00269708	0.0178109	-1.34796
SYT17	1.1103	-0.220571	4.44588	0.00336605	0.0199943	-1.3555
ATP1A3	0.875186	2.24906	4.57515	0.00289986	0.0185111	-1.38118
CABP5	1.01887	0.0550554	4.40921	0.00351298	0.0204181	-1.38211
CENPM	1.21242	-0.399155	4.42858	0.00343449	0.0202083	-1.38733
SELENOM	0.856662	2.58209	4.59837	0.00282396	0.0182216	-1.39426
BCAS4	0.592119	1.99144	4.52643	0.00306656	0.0191127	-1.41039
ARHGAP33	0.720379	3.16868	4.63917	0.00269592	0.0178109	-1.41611
HIC1	0.784681	1.90679	4.503	0.00315052	0.01932	-1.42308
HOPX	0.88851	2.70012	4.58596	0.00286425	0.0183868	-1.42375
KISS1R	1.07584	0.334802	4.35936	0.00372432	0.0210942	-1.4377
GIPR	0.994526	1.98388	4.48761	0.00320704	0.0195009	-1.4474
SURF2	0.622508	3.08019	4.5953	0.00283388	0.0182597	-1.46087
GAMT	0.77768	2.20025	4.49597	0.0031762	0.0194094	-1.47051
FAM173A	0.585281	3.22914	4.58687	0.00286129	0.0183868	-1.48695
FAM229A	0.730824	2.5315	4.51776	0.00309733	0.0192108	-1.48753
ICAM4	0.722917	1.13048	4.3642	0.00370318	0.0210146	-1.4928
ERCC2	0.593919	3.56721	4.60992	0.00278703	0.0181111	-1.49297
RECQL4	0.790176	1.61216	4.41068	0.00350698	0.0204181	-1.49417
SMIM24	1.06831	1.28428	4.36772	0.00368792	0.0209565	-1.5043
ANKRD13B	0.786272	0.842706	4.32741	0.00386715	0.0215058	-1.50486
TMUB1	0.62752	5.34176	4.70208	0.00251094	0.017136	-1.51171
PRSS21	1.03237	0.117745	4.28577	0.00406249	0.0221323	-1.5144
DUSP23	0.6462	3.87137	4.61278	0.00277799	0.0180866	-1.51624
PDGFRB	0.87733	1.31045	4.34679	0.00377979	0.0212938	-1.52968
TREX2	0.860777	0.70104	4.29377	0.0040241	0.0220182	-1.53113
RTN4R	0.698782	1.22357	4.33558	0.00383004	0.0214101	-1.53747
LINC01588	0.89897	1.59482	4.3674	0.00368931	0.0209565	-1.54133
DDX11L9	0.719372	2.62685	4.48023	0.00323455	0.0195993	-1.54459
ALOX12	0.654325	3.4697	4.54719	0.00299426	0.0188879	-1.55822
RALGDS	0.770892	5.38122	4.65727	0.00264118	0.0176041	-1.56729
TSNARE1	0.628282	3.38307	4.51937	0.0030916	0.019199	-1.5841
TMEM223	0.599471	2.13158	4.39517	0.00357116	0.0206096	-1.58634
TMEM238	1.76758	-0.271523	4.2237	0.0043742	0.0230878	-1.59376
LDOC1	0.65515	1.69168	4.33808	0.0038188	0.0213946	-1.59445
TMEM191A	0.678181	1.43808	4.30504	0.00397075	0.0218232	-1.59992
AKR1C3	0.76158	1.52244	4.30929	0.00395085	0.0217837	-1.60449
BPI	0.71532	3.20719	4.48573	0.003214	0.0195346	-1.60603
LINC01260	0.776365	0.750725	4.23359	0.00432279	0.0228869	-1.60734
SLC9A3-AS1	0.739555	1.16064	4.26454	0.00416623	0.0224832	-1.61162
CHDH	1.57146	-1.60637	4.37705	0.00364776	0.0208153	-1.62979
LMNTD2	0.631576	1.72862	4.30779	0.00395785	0.0218048	-1.63672
ACOT7	0.598152	2.50104	4.39191	0.0035848	0.0206363	-1.63902
QPRT	0.666357	1.55781	4.28384	0.00407177	0.022159	-1.64073
LRRC20	0.824092	1.23139	4.24232	0.004278	0.0227905	-1.6457
ATAT1	0.716786	1.86479	4.31031	0.00394609	0.0217662	-1.65092
DBP	0.618088	4.15024	4.51972	0.00309036	0.019199	-1.65366
FIBP	0.624552	5.07235	4.57001	0.00291696	0.0186029	-1.65686
CRTAM	0.626753	1.78467	4.29441	0.00402107	0.0220182	-1.66073
CTSF	0.607858	3.17322	4.43859	0.0033947	0.0200726	-1.6617
PRTN3	1.05136	0.114985	4.15051	0.0047762	0.0242503	-1.66266
MIR9-3HG	0.736701	1.52042	4.25433	0.00421718	0.0226246	-1.66947
HES6	0.792934	0.654498	4.15794	0.00473358	0.0241036	-1.68458
ANKS3	0.637518	2.99264	4.40019	0.00355025	0.0205149	-1.68812
ANKRD39	0.700392	1.18907	4.20062	0.00449677	0.0234997	-1.6924
UNG	0.6093	2.33754	4.32345	0.00388529	0.0215438	-1.70158
DOC2GP	1.48543	-1.43172	4.23423	0.00431951	0.0228869	-1.71122
VEGFB	0.702023	4.15199	4.46862	0.00327832	0.019725	-1.71625
GADD45G	0.821198	0.611543	4.1203	0.00495388	0.0248235	-1.72324
METRN	0.663762	2.00342	4.26023	0.00418764	0.0225544	-1.73186
DNAJC30	0.643161	2.44533	4.30796	0.00395708	0.0218048	-1.73391
ST3GAL3	0.622676	2.69694	4.33224	0.00384516	0.0214511	-1.73693
IL34	1.6621	-0.757381	4.09402	0.00511433	0.0253188	-1.75972
DDX12P	0.643498	2.57004	4.29314	0.00402709	0.0220182	-1.76897
MST1	0.616896	1.53535	4.17322	0.00464727	0.0239311	-1.77307
CD8B2	0.783986	0.899746	4.10071	0.00507296	0.025205	-1.77671
ADAT3	0.882075	1.96699	4.20723	0.00446129	0.0234124	-1.78596
FKBP2	0.611909	4.29349	4.41787	0.00347767	0.0203527	-1.79153
PCOLCE	1.03656	1.46815	4.13592	0.00486109	0.0245163	-1.79844
METTL1	0.789289	1.0415	4.08798	0.00515203	0.0254289	-1.80821
LRFN2	1.82711	-2.20499	4.33867	0.00381615	0.0213946	-1.82341
ZNF584	0.856897	0.533321	4.02911	0.00553591	0.0266836	-1.82391
C7orf50	0.634641	4.36042	4.38717	0.00360475	0.020699	-1.83431
THEM6	0.644694	3.63822	4.33577	0.00382918	0.0214101	-1.83595
SEC14L2	1.30635	-0.795316	4.00657	0.00569108	0.0271663	-1.84387
RPP21	0.639223	2.85953	4.26075	0.00418505	0.0225493	-1.84555
EPS8L2	0.709168	2.24744	4.19177	0.00454478	0.0236784	-1.8496
METAP1D	0.743487	1.05113	4.04486	0.00543023	0.0263222	-1.86227
TIMP1	0.601487	7.44555	4.48474	0.0032177	0.0195484	-1.86235
GAR1	0.628218	1.93964	4.14515	0.0048072	0.0243329	-1.86557
CEACAM6	1.04627	0.223741	3.96622	0.00598104	0.0278787	-1.87452
LINC01882	2.09621	-2.31382	4.32474	0.00387936	0.0215368	-1.87616
CCDC28B	0.639271	1.58491	4.09433	0.0051124	0.0253188	-1.87672
FXYD7	0.721971	1.04343	4.01751	0.00561517	0.0269144	-1.89552
LOC692247	1.08088	0.732998	3.97013	0.00595229	0.0278429	-1.90755
B4GALNT4	1.58101	-1.85578	4.09003	0.00513919	0.025396	-1.91737
HIRIP3	0.644904	3.50252	4.25064	0.00423576	0.0226817	-1.92993
EPB41L4A	0.749654	0.762296	3.96123	0.00601803	0.0279564	-1.93077
DDX11L1	0.697033	2.60513	4.16405	0.00469881	0.0240531	-1.93344
B4GALNT3	1.03523	-0.302383	3.90194	0.00647714	0.0294141	-1.93469
TNFRSF18	0.709641	2.71243	4.17058	0.00466202	0.0239437	-1.93876
SLC7A8	0.895845	0.498774	3.92401	0.00630188	0.0289321	-1.94325
TPM2	0.704142	3.1621	4.20529	0.00447168	0.0234255	-1.95095
SYNGR3	1.33817	-0.413668	3.88833	0.00658789	0.0297269	-1.95097
DNPH1	0.604845	2.28363	4.10613	0.00503968	0.0250668	-1.96438
CCNF	0.695199	1.35513	3.99413	0.00577883	0.0273547	-1.96635
MIR142	0.785847	3.4425	4.21511	0.00441939	0.0232637	-1.96786
CASKIN2	1.08865	-0.652899	3.8757	0.00669246	0.0299925	-1.97143
KIF19	0.993131	0.132994	3.88089	0.00664929	0.029887	-1.97176
DCXR	0.638594	4.96158	4.29988	0.0039951	0.0219394	-1.98735
FDXR	0.654942	2.64283	4.12421	0.00493048	0.0247812	-1.98964
XPNPEP2	0.860532	0.36573	3.87133	0.0067291	0.0300242	-1.99613
IGFBP6	1.48069	-0.956661	3.86521	0.00678076	0.0301128	-2.00408
KRT18	0.688234	1.24472	3.94961	0.00610515	0.0282559	-2.00665
CYP4F35P	0.856333	1.72136	4.00196	0.00572344	0.0272146	-2.00696
TRIM47	0.724702	1.46162	3.96395	0.00599786	0.0279258	-2.02024
THAP7-AS1	0.901124	-0.0151637	3.8265	0.0071177	0.031066	-2.02517
P2RY6	0.708334	0.81732	3.88324	0.00662983	0.0298594	-2.02991
PEMT	0.622911	2.52675	4.07966	0.00520445	0.0256078	-2.03157
ATP6V0E2	0.713569	4.85358	4.24453	0.00426672	0.0227812	-2.05006
XCL2	0.844707	0.553954	3.83554	0.0070374	0.0308432	-2.05545
PPM1N	0.69275	1.01523	3.882	0.00664009	0.0298737	-2.05698
GOLGA2P10	0.742818	1.56035	3.94054	0.00617407	0.0284788	-2.06226
MCRIP2	0.62309	2.70372	4.06588	0.00529258	0.0259234	-2.07226
DUSP14	0.799635	0.820627	3.84485	0.00695576	0.0306321	-2.0772
C19orf24	0.701352	4.59654	4.20144	0.00449236	0.0234906	-2.0871
SNED1	0.651097	1.64831	3.92806	0.00627028	0.028845	-2.09382
FOXD2-AS1	0.748883	1.3903	3.88946	0.00657856	0.0297053	-2.10195
CCDC34	1.76138	-2.02305	3.91472	0.00637499	0.0291507	-2.11397
NHLRC4	0.69922	0.892218	3.82242	0.00715424	0.0311588	-2.1154
ICAM5	0.968397	-0.437115	3.73767	0.00796251	0.0333832	-2.11798
C11orf49	0.660214	2.68157	4.02163	0.00558686	0.0268349	-2.12546
FAM57A	1.06632	-0.824766	3.72503	0.00809142	0.033676	-2.13907
AAMDC	0.710737	0.669806	3.77496	0.0075952	0.0324178	-2.14521
C19orf60	0.650475	5.07234	4.1735	0.00464569	0.0239311	-2.15647
THBS4	1.72641	-1.09489	3.72487	0.00809298	0.033676	-2.15874
MRM1	0.631564	2.41358	3.96755	0.00597123	0.0278787	-2.15902
HOXA4	1.65157	-1.40386	3.74743	0.00786454	0.0330735	-2.16456
CHCHD6	0.83008	0.176345	3.69204	0.00843866	0.0346384	-2.1948
HRH4	0.855414	0.525394	3.71345	0.00821141	0.0339801	-2.20565
B4GALT2	0.793615	0.713262	3.72593	0.00808217	0.033676	-2.21315
AK1	0.612626	4.10614	4.0638	0.00530605	0.0259588	-2.22692
TMEM160	0.673464	3.40896	4.00376	0.00571083	0.0272019	-2.23669
LAGE3	0.689338	2.8191	3.94679	0.00612643	0.0283126	-2.2395
PCAT29	1.25932	-1.22865	3.65327	0.0088676	0.0356523	-2.24132
JAG2	0.947984	0.277326	3.65637	0.00883249	0.0355877	-2.24523
SLC25A4	0.891784	0.34637	3.66031	0.00878797	0.0354778	-2.25213
LYNX1	0.668236	1.76968	3.81651	0.00720764	0.0312993	-2.25492
LOC101926963	0.6152	1.13366	3.73825	0.00795661	0.0333686	-2.25599
KHK	0.636434	1.79744	3.81427	0.00722792	0.0313576	-2.26298
GAREM2	0.602342	1.27498	3.74805	0.00785829	0.0330675	-2.26553
EFNA3	0.651251	0.938081	3.69468	0.00841027	0.0345322	-2.28208
ANGPTL6	0.908223	-0.0563886	3.60386	0.0094493	0.0371313	-2.28548
AKT2	0.620859	6.90526	4.14122	0.00483006	0.024396	-2.28661
SPSB1	0.650333	1.25001	3.72127	0.0081302	0.0337867	-2.29611
RNF43	1.04076	-0.528911	3.57725	0.00977969	0.0379835	-2.29882
EBF4	1.08741	0.622598	3.63931	0.00902789	0.0360958	-2.29997
DHRS11	0.739071	0.75197	3.65501	0.00884792	0.0355877	-2.30421
GATA6	2.75911	-2.45724	3.70769	0.00827185	0.0341684	-2.30482
PRKCQ-AS1	0.603293	2.10491	3.81398	0.00723061	0.0313593	-2.31218
ACE	0.606153	1.912	3.79051	0.00744749	0.0319864	-2.3123
SMYD3	0.702468	1.4306	3.72472	0.00809459	0.033676	-2.31853
PODXL2	0.711661	0.66538	3.63271	0.00910484	0.0362976	-2.32256
IL17RB	1.46639	-1.10412	3.56161	0.00997975	0.0384881	-2.33204
MS4A3	0.906412	0.531429	3.60163	0.00947653	0.0372277	-2.33971
CALY	1.16068	-1.20353	3.54326	0.0102201	0.0390374	-2.35468
HSD11B1L	0.799205	0.793911	3.61494	0.00931532	0.0367804	-2.35913
ACTL10	0.848058	1.05785	3.63175	0.00911597	0.0363104	-2.37487
GOLGA2P5	0.591802	2.39426	3.78391	0.0075098	0.0321534	-2.39587
GNG8	1.57656	-2.14122	3.59645	0.00954004	0.0374129	-2.39884
FHIT	0.596196	1.7379	3.68761	0.00848643	0.0347721	-2.41846
CACFD1	0.586088	2.70619	3.79164	0.00743697	0.0319513	-2.43027
KAZN	0.76093	2.42626	3.75807	0.00775916	0.0327912	-2.43044
ADAMTSL2	1.37487	-1.73484	3.49653	0.0108613	0.0403908	-2.43979
KLRC3	0.900655	1.50321	3.63302	0.0091012	0.0362937	-2.44305
KRTCAP3	0.633894	0.950999	3.55483	0.0100677	0.0386861	-2.46178
SYP	0.652471	0.718097	3.52343	0.010487	0.0396746	-2.46786
MAL	0.717177	4.59529	3.9056	0.00644774	0.0293561	-2.47292
CDC20	1.0977	-0.432886	3.42389	0.0119462	0.0427655	-2.48082
WNT7A	0.863689	0.147986	3.45615	0.0114504	0.0417748	-2.48222
TRPC6	1.13076	-1.24989	3.42124	0.011988	0.0428439	-2.48356
C9orf172	0.86246	1.49689	3.59482	0.00956009	0.0374594	-2.49591
ASTN2	0.915212	-0.341297	3.40816	0.0121963	0.0433468	-2.50138
HCN2	0.653173	1.23272	3.56137	0.00998276	0.0384889	-2.5015
CDKN2A	0.735189	0.461269	3.46225	0.0113594	0.0415794	-2.51039
PILRB	0.656225	5.8938	3.93777	0.00619526	0.0285669	-2.51336
NECTIN2	0.587413	2.04459	3.64771	0.00893112	0.0357923	-2.52186
REXO5	1.22653	-1.36055	3.38846	0.0125176	0.0440865	-2.52763
CCR10	0.919754	1.12221	3.52056	0.0105262	0.0397273	-2.53318
STAG3	0.880805	-0.479009	3.36783	0.012864	0.0448685	-2.54355
KIFC1	0.766138	0.0660877	3.39475	0.0124141	0.0438471	-2.55112
PKN3	0.690718	1.24187	3.51498	0.010603	0.0398499	-2.55892
PCSK4	0.931258	-0.571038	3.34609	0.0132401	0.0456465	-2.5673
HHLA3	0.610196	0.841055	3.4595	0.0114003	0.0416704	-2.56848
FLT1	1.25192	-1.31203	3.34237	0.0133056	0.0458148	-2.5707
SAMD3	0.616967	3.42979	3.72842	0.0080566	0.0336508	-2.60412
ASIC3	0.607976	1.21458	3.47647	0.0111498	0.0410448	-2.60717
GRTP1	2.51319	-2.61084	3.40466	0.0122528	0.0434775	-2.60795
ARHGAP10	0.588529	1.88785	3.55493	0.0100665	0.0386861	-2.61896
SNORD104	0.997325	-0.380237	3.29999	0.0140778	0.04756	-2.62835
LOC100287036	0.764843	0.172478	3.34079	0.0133336	0.0458651	-2.6287
STX1A	0.613703	1.65815	3.51807	0.0105604	0.0397769	-2.62889
LOC642846	0.628737	0.792854	3.40087	0.0123142	0.0436084	-2.63601
FAM86C1	0.692764	0.317968	3.34795	0.0132075	0.0455901	-2.63873
C11orf80	0.654219	1.76202	3.52089	0.0105217	0.0397273	-2.6421
IGSF9B	0.639909	0.660231	3.37792	0.0126933	0.0444428	-2.6445
TPRN	0.644231	2.99257	3.65492	0.00884894	0.0355877	-2.64831
HVCN1	0.651534	5.81234	3.82955	0.00709054	0.0309771	-2.65379
GPC1	0.849409	-0.304492	3.26898	0.0146734	0.0488567	-2.67203
ACOT4	0.741231	0.112664	3.28712	0.0143219	0.0480831	-2.68732
CD70	0.738299	0.557681	3.33078	0.0135121	0.0462242	-2.69008
FITM1	0.632751	0.82515	3.36235	0.0129576	0.0450766	-2.69093
LOC105370792	0.748585	1.82979	3.44039	0.0116898	0.0422698	-2.76035
GATA2	0.692568	3.45433	3.607	0.00941111	0.0370688	-2.76852
ARHGAP22	0.675998	0.514214	3.26621	0.014728	0.0489555	-2.76923
ADAMTSL5	0.634417	0.852807	3.30288	0.0140236	0.0474968	-2.77344
ZNF853	0.64827	2.04414	3.4451	0.0116177	0.0421283	-2.79158
AGAP1	0.655309	1.17055	3.31044	0.013883	0.0471871	-2.81778
REEP6	0.699577	0.811131	3.25188	0.0150134	0.0496026	-2.83875
VAMP2	1.69753	6.43476	3.67382	0.0086373	0.0351402	-2.88296
DTX3	0.623252	3.24399	3.5039	0.0107573	0.0402094	-2.88624
FAAHP1	0.634565	1.25946	3.26303	0.0147907	0.0490806	-2.89807
SCARNA17	0.871871	1.79526	3.29116	0.0142447	0.0479343	-2.94996
LOC101928126	0.613473	1.84633	3.29909	0.0140948	0.0475768	-2.95694
HDC	0.846155	2.69499	3.37122	0.0128064	0.0447474	-2.98786
CASTOR1	0.604135	2.68136	3.367	0.0128781	0.0449063	-2.99951
CYB5R3	1.06556	6.26128	3.55894	0.0100143	0.038567	-3.04029
