# Supplementary material for: Monozygotic twins and triplets discordant for amyotrophic lateral sclerosis display differential methylation and gene expression
Source: Sci Rep. 2019 Jun 4;9:8254. doi: 10.1038/s41598-019-44765-4 (PMC6547746; doi:10.1038/s41598-019-44765-4)
Supplement: Supplementary file 7 — Supplementary Table S10 [file 41598_2019_44765_MOESM7_ESM.xlsx]

## Sheet: in
GO biological process term	N genes	Fold enrichment	P-value	FDR
Over-represented in ALS co-twin
lymphocyte migration (GO:0072676)	13	7.66	2.2e-07	0.000138
regulation of lymphocyte activation (GO:0051249)	45	2.38	5.83e-07	0.0003
regulation of cell activation (GO:0050865)	51	2.18	9e-07	0.000419
regulation of leukocyte activation (GO:0002694)	48	2.17	2.24e-06	0.000899
antimicrobial humoral response (GO:0019730)	15	4.91	2.8e-06	0.00109
cell killing (GO:0001906)	14	4.95	5.54e-06	0.002
positive regulation of cell activation (GO:0050867)	35	2.39	9e-06	0.00309
positive regulation of leukocyte activation (GO:0002696)	34	2.39	1.2e-05	0.00395
leukocyte migration (GO:0050900)	30	2.54	1.37e-05	0.0044
regulation of immune system process (GO:0002682)	98	1.59	1.4e-05	0.0044
positive regulation of lymphocyte activation (GO:0051251)	31	2.46	1.6e-05	0.00491
G-protein coupled receptor signaling pathway (GO:0007186)	46	2.03	2.22e-05	0.00641
regulation of signaling receptor activity (GO:0010469)	32	2.41	2.2e-05	0.00649
chemokine-mediated signaling pathway (GO:0070098)	12	5.05	2.18e-05	0.00656
lymphocyte chemotaxis (GO:0048247)	8	7.85	4.3e-05	0.0117
humoral immune response (GO:0006959)	20	2.99	4.48e-05	0.012
response to chemokine (GO:1990868)	12	4.51	5.56e-05	0.013
cellular response to chemokine (GO:1990869)	12	4.51	5.56e-05	0.0132
regulation of T cell activation (GO:0050863)	31	2.2	0.000125	0.0282
second-messenger-mediated signaling (GO:0019932)	24	2.48	0.00014	0.0306
regulation of B cell activation (GO:0050864)	17	2.97	0.000176	0.038
monocyte chemotaxis (GO:0002548)	7	7.28	0.000191	0.0399
cell chemotaxis (GO:0060326)	19	2.69	0.000244	0.0489
regulation of mononuclear cell proliferation (GO:0032944)	23	2.42	0.000254	0.0495
mononuclear cell migration (GO:0071674)	7	6.87	0.000253	0.0499
Under-represented in ALS co-twin
cellular macromolecule metabolic process (GO:0044260)	196	0.7	2.1e-10	3.03e-06
regulation of cellular macromolecule biosynthetic process (GO:2000112)	104	0.61	1.73e-09	8.34e-06
macromolecule metabolic process (GO:0043170)	240	0.75	2.7e-09	9.73e-06
cellular metabolic process (GO:0044237)	297	0.78	1.58e-09	1.14e-05
regulation of nucleic acid-templated transcription (GO:1903506)	90	0.59	4.85e-09	1.4e-05
regulation of RNA metabolic process (GO:0051252)	100	0.61	8.91e-09	1.84e-05
regulation of transcription, DNA-templated (GO:0006355)	90	0.6	7.97e-09	1.92e-05
nucleic acid metabolic process (GO:0090304)	113	0.64	2.28e-08	3.66e-05
regulation of nucleobase-containing compound metabolic process (GO:0019219)	112	0.64	2.14e-08	3.86e-05
regulation of RNA biosynthetic process (GO:2001141)	93	0.61	2.72e-08	3.92e-05
regulation of gene expression (GO:0010468)	126	0.66	3.17e-08	4.16e-05
nucleic acid-templated transcription (GO:0097659)	58	0.54	4.96e-08	5.12e-05
regulation of macromolecule biosynthetic process (GO:0010556)	113	0.64	4.55e-08	5.48e-05
transcription, DNA-templated (GO:0006351)	58	0.54	4.96e-08	5.51e-05
nitrogen compound metabolic process (GO:0006807)	284	0.79	6.6e-08	6.35e-05
RNA biosynthetic process (GO:0032774)	59	0.54	7.23e-08	6.52e-05
organic substance metabolic process (GO:0071704)	315	0.81	1.13e-07	9.07e-05
heterocycle biosynthetic process (GO:0018130)	79	0.6	1.09e-07	9.28e-05
regulation of cellular biosynthetic process (GO:0031326)	119	0.66	1.28e-07	9.69e-05
aromatic compound biosynthetic process (GO:0019438)	79	0.6	1.38e-07	9.99e-05
nucleobase-containing compound biosynthetic process (GO:0034654)	77	0.59	1.46e-07	0.000101
primary metabolic process (GO:0044238)	304	0.81	1.84e-07	0.000121
heterocycle metabolic process (GO:0046483)	147	0.7	2.58e-07	0.000155
regulation of biosynthetic process (GO:0009889)	124	0.68	3.2e-07	0.000185
cellular nitrogen compound metabolic process (GO:0034641)	167	0.73	4.33e-07	0.00024
nucleobase-containing compound metabolic process (GO:0006139)	143	0.7	5.03e-07	0.000269
cellular aromatic compound metabolic process (GO:0006725)	150	0.71	6.62e-07	0.000329
RNA metabolic process (GO:0016070)	99	0.65	8e-07	0.000385
gene expression (GO:0010467)	113	0.67	9.66e-07	0.000436
metabolic process (GO:0008152)	341	0.84	1.4e-06	0.000612
cellular nitrogen compound biosynthetic process (GO:0044271)	103	0.66	1.56e-06	0.000645
cellular macromolecule biosynthetic process (GO:0034645)	103	0.66	1.56e-06	0.000663
macromolecule biosynthetic process (GO:0009059)	106	0.68	3.44e-06	0.00131
organic cyclic compound metabolic process (GO:1901360)	161	0.74	4.56e-06	0.00169
regulation of transcription by RNA polymerase II (GO:0006357)	64	0.61	8.5e-06	0.00299
regulation of cellular metabolic process (GO:0031323)	197	0.78	1.08e-05	0.00361
organic cyclic compound biosynthetic process (GO:1901362)	93	0.68	2.74e-05	0.00774
RNA splicing (GO:0008380)	4	0.2	3.84e-05	0.0107
organelle organization (GO:0006996)	103	0.7	4.53e-05	0.0119
protein modification by small protein conjugation or removal (GO:0070647)	20	0.45	5.08e-05	0.0124
protein modification process (GO:0036211)	90	0.68	5.03e-05	0.0125
cellular protein modification process (GO:0006464)	90	0.68	5.03e-05	0.0127
cellular biosynthetic process (GO:0044249)	150	0.75	4.96e-05	0.0128
mRNA processing (GO:0006397)	6	0.26	5.38e-05	0.0129
regulation of nitrogen compound metabolic process (GO:0051171)	191	0.79	7.52e-05	0.0172
regulation of primary metabolic process (GO:0080090)	199	0.8	0.000138	0.0306
regulation of metabolic process (GO:0019222)	224	0.82	0.000189	0.0402
biosynthetic process (GO:0009058)	159	0.78	0.000232	0.0479
regulation of macromolecule metabolic process (GO:0060255)	205	0.81	0.000238	0.0484
