# Supplementary material for: Monozygotic twins and triplets discordant for amyotrophic lateral sclerosis display differential methylation and gene expression
Source: Sci Rep. 2019 Jun 4;9:8254. doi: 10.1038/s41598-019-44765-4 (PMC6547746; doi:10.1038/s41598-019-44765-4)
Supplement: Supplementary file 8 — Supplementary Table S11 [file 41598_2019_44765_MOESM8_ESM.xlsx]

## Sheet: in
Gene	log2 fold change	Mean expression	t-value	p-value	adjusted p-value	Log odds
THOP1	0.388559	1.81276	4.68465	5.78192e-06	0.00219135	3.69318
ANO9	0.352411	3.82643	4.50413	1.24652e-05	0.00236216	3.02577
WDR54	0.330437	1.45906	4.28217	3.11291e-05	0.00278899	2.17573
NSUN5P1	0.282002	3.45978	4.27132	3.2526e-05	0.00278899	2.15252
NSUN5P2	0.29395	2.99199	4.24073	3.67941e-05	0.00278899	2.046
MARCH9	0.23477	2.47731	4.12343	5.86918e-05	0.00308239	1.63007
IL21R	0.279824	2.71957	4.12276	5.8846e-05	0.00308239	1.62497
FPGS	0.241549	2.84554	4.07566	7.07912e-05	0.00308239	1.45647
SMYD5	0.260246	2.20395	4.0671	7.31967e-05	0.00308239	1.434
RRP9	0.281733	1.7426	3.98515	0.000100537	0.00336584	1.15084
CDC25B	0.247004	5.39973	3.92386	0.000127081	0.00336584	0.913554
MVD	0.307156	2.78921	3.91623	0.000130819	0.00336584	0.904831
TMEM204	0.382073	2.58114	3.90815	0.000134887	0.00336584	0.88197
EEFSEC	0.256514	2.42914	3.85894	0.000162398	0.00336584	0.719563
KIF22	0.2154	3.21825	3.83225	0.000179472	0.00336584	0.609792
RABEP2	0.290559	2.81216	3.82444	0.00018478	0.00336584	0.594319
TSEN54	0.265491	3.14	3.81466	0.000191638	0.00336584	0.55268
C21orf2	0.358207	2.74721	3.80671	0.000197396	0.00336584	0.536806
ITGB7	0.247442	5.22463	3.80949	0.000195366	0.00336584	0.52263
FAM160B2	0.221577	3.6556	3.797	0.000204642	0.00336584	0.481635
TRAPPC6A	0.288668	2.33976	3.78119	0.000216982	0.00336584	0.463492
RANGRF	0.194087	2.22837	3.77896	0.000218783	0.00336584	0.458903
RPUSD3	0.222526	2.42917	3.76795	0.000227861	0.00336584	0.417749
ADA	0.256893	2.67144	3.76435	0.000230904	0.00336584	0.398971
PNMA3	0.487581	1.61758	3.75159	0.000242012	0.00336584	0.378113
MAP4K1	0.25031	4.79765	3.75664	0.000237559	0.00336584	0.341376
DMPK	0.306109	2.44843	3.73473	0.000257465	0.00336584	0.308223
CD6	0.270251	5.29956	3.73555	0.000256691	0.00336584	0.277603
CD81	0.249828	4.68336	3.73465	0.000257545	0.00336584	0.267628
SCRN2	0.225617	2.43581	3.64742	0.000353596	0.00425369	0.0268431
LOC728743	0.250282	3.34534	3.65036	0.000349868	0.00425369	0.00635745
LAT	0.223854	4.90269	3.64309	0.000359151	0.00425369	-0.0302018
STMN3	0.248923	3.93919	3.62615	0.00038168	0.00438353	-0.0846361
HSPBP1	0.314961	2.08283	3.57549	0.000457283	0.00504752	-0.188986
CXCR3	0.38822	2.51975	3.56784	0.00046987	0.00504752	-0.228741
COQ4	0.202169	2.60765	3.56214	0.000479447	0.00504752	-0.24946
ESYT1	0.178456	5.37851	3.5509	0.000498878	0.00511013	-0.318582
GZMM	0.382185	3.73679	3.51609	0.000563867	0.00562383	-0.431309
PCYT2	0.222296	2.33342	3.49654	0.000603768	0.0057207	-0.442802
ABHD14B	0.200884	4.07767	3.50136	0.000593699	0.0057207	-0.483014
SBK1	0.276917	2.52473	3.45347	0.000701244	0.00648223	-0.582982
SRM	0.238096	2.96847	3.42723	0.000767667	0.00692728	-0.681981
KLHDC4	0.245191	2.28079	3.41294	0.000806274	0.006971	-0.695301
POMGNT1	0.167412	2.31596	3.41184	0.000809298	0.006971	-0.699779
SLC2A4RG	0.249842	3.6938	3.35679	0.000976238	0.00822209	-0.920505
CD320	0.29184	2.41024	3.33319	0.00105724	0.00871076	-0.939547
MAGED1	0.197279	2.34293	3.30888	0.0011472	0.00919371	-1.00774
LSR	0.285825	1.60947	3.28724	0.00123324	0.00933677	-1.03715
DCXR	0.246234	3.35808	3.29989	0.00118222	0.00919371	-1.08034
C1QTNF6	0.265209	1.37196	3.26524	0.00132684	0.00948814	-1.09156
SIGIRR	0.26532	5.31282	3.29828	0.00118863	0.00919371	-1.09403
DBP	0.272947	2.28459	3.27574	0.00128135	0.00933905	-1.10169
IGSF8	0.206649	3.20559	3.28165	0.0012564	0.00933677	-1.12834
ARHGEF19	0.235784	0.931241	3.22427	0.001519	0.00965212	-1.19609
BCAT2	0.225126	1.87298	3.22396	0.00152052	0.00965212	-1.22966
CCDC107	0.213485	2.42183	3.23259	0.00147799	0.00965212	-1.23359
C19orf48	0.246194	1.94722	3.22322	0.00152422	0.00965212	-1.23528
DHRS3	0.247598	2.31859	3.22253	0.00152767	0.00965212	-1.25712
FBF1	0.225606	1.27071	3.20183	0.00163491	0.00990773	-1.26651
NHP2	0.195511	2.68841	3.22569	0.00151191	0.00965212	-1.26722
NARFL	0.232528	2.70939	3.22246	0.00152804	0.00965212	-1.27781
PELP1	0.19959	3.25997	3.209	0.00159699	0.00990773	-1.34258
KLC2	0.228446	1.58346	3.16957	0.00181597	0.0102106	-1.36876
TNFRSF25	0.25619	3.79369	3.19958	0.00164693	0.00990773	-1.38717
PLD4	0.307462	2.3878	3.16222	0.00185974	0.0102106	-1.43271
TMEM134	0.228494	1.90242	3.14578	0.00196126	0.0102106	-1.45126
PGAP3	0.19521	2.92177	3.16224	0.00185962	0.0102106	-1.46111
MATK	0.316936	3.61837	3.17012	0.00181275	0.0102106	-1.4675
GIPC1	0.233653	2.27914	3.14666	0.00195566	0.0102106	-1.47004
C9orf142	0.284577	3.99492	3.16976	0.00181484	0.0102106	-1.4771
ATAD3B	0.241716	2.43808	3.14245	0.00198242	0.0102106	-1.49116
EVL	0.178858	5.71184	3.14795	0.00194756	0.0102106	-1.52272
GOLGA7B	0.250089	1.78991	3.11731	0.00214921	0.0102106	-1.52421
PVRIG	0.279603	3.23728	3.1305	0.00206014	0.0102106	-1.56628
WDR74	0.181184	2.65142	3.11875	0.00213928	0.0102106	-1.56935
S1PR5	0.302514	2.85241	3.12189	0.00211788	0.0102106	-1.57193
ANKS3	0.233001	1.39658	3.09236	0.00232747	0.0104707	-1.57204
LTBP3	0.313375	4.02579	3.13646	0.00202105	0.0102106	-1.5723
LCK	0.198171	5.49244	3.12943	0.00206724	0.0102106	-1.5804
KIFC2	0.234572	3.54763	3.12561	0.00209276	0.0102106	-1.59196
ENO3	0.263156	1.15239	3.079	0.00242849	0.0107023	-1.59821
D2HGDH	0.284665	2.77133	3.11018	0.00219877	0.0102881	-1.60055
PLEKHF1	0.308989	2.47377	3.1012	0.00226278	0.0104584	-1.6086
CD247	0.185514	5.15724	3.11643	0.00215526	0.0102106	-1.62463
ROBO3	0.32057	0.900334	3.05401	0.00262829	0.0109938	-1.6564
RASSF7	0.246269	3.20562	3.08956	0.0023483	0.0104707	-1.67986
FCGBP	0.403627	1.38587	3.05125	0.00265125	0.0109938	-1.683
PAFAH1B3	0.243188	1.55008	3.05198	0.00264518	0.0109938	-1.68863
CD5	0.219432	4.34364	3.09481	0.00230938	0.0104707	-1.69293
GFER	0.182373	1.80532	3.05162	0.00264822	0.0109938	-1.70372
HAPLN3	0.254288	2.46457	3.04918	0.00266868	0.0109938	-1.75152
RPS19	0.223265	7.4318	3.0501	0.00266092	0.0109938	-1.75256
LAGE3	0.261831	1.27226	3.02181	0.00290821	0.0116022	-1.75528
LOC100130872	0.302096	1.42152	3.0032	0.00308222	0.01192	-1.81168
SSBP4	0.307058	3.84433	3.04166	0.00273256	0.0111359	-1.83534
APBB1	0.213281	3.27966	3.03145	0.00282167	0.0113767	-1.84413
LLGL2	0.241333	3.0511	3.01367	0.00298316	0.011674	-1.882
DMWD	0.204223	1.27142	2.96592	0.00345999	0.012609	-1.90162
RASSF1	0.141836	4.86072	3.01317	0.0029878	0.011674	-1.91743
HRAS	0.220647	1.51837	2.94812	0.00365494	0.013011	-1.96167
RPLP2	0.234391	7.86966	2.96718	0.00344648	0.012609	-1.96551
2018-09-01	0.233774	5.22026	2.99157	0.00319573	0.0122342	-1.96933
SKAP1	0.201559	3.1581	2.9797	0.00331557	0.012566	-1.97963
HIRIP3	0.186051	1.78738	2.94346	0.00370761	0.013011	-1.99075
CRIP2	0.414133	2.0998	2.94503	0.00368975	0.013011	-2.00927
BIN1	0.222816	4.35206	2.97113	0.00340476	0.012609	-2.03511
APRT	0.213781	4.63343	2.96936	0.00342342	0.012609	-2.03933
PCBP4	0.230433	1.84528	2.91518	0.00404247	0.0139281	-2.06869
ALDH16A1	0.277559	3.72434	2.95484	0.00358013	0.0129226	-2.06934
SORBS3	0.219267	3.15886	2.9316	0.00384483	0.0133687	-2.10878
SH2D3A	0.223834	1.72897	2.8892	0.00437435	0.0144163	-2.1282
CTSF	0.251495	1.34168	2.87006	0.00463462	0.0151424	-2.15146
MRPL41	0.337016	2.70728	2.89111	0.00434917	0.0144163	-2.19033
ATP6V0E2	0.206087	3.06805	2.8976	0.0042644	0.0144163	-2.19412
ABHD14A	0.246712	1.07746	2.8418	0.00504468	0.0158011	-2.20679
FBXO44	0.181819	3.24718	2.89083	0.00435277	0.0144163	-2.22107
EBP	0.185814	2.05635	2.85885	0.00479352	0.0152668	-2.22868
C14orf80	0.289311	1.56345	2.84463	0.00500231	0.0157989	-2.2308
RARRES3	0.204863	4.30632	2.89159	0.00434284	0.0144163	-2.24829
TTC38	0.224075	3.35237	2.86163	0.00475361	0.0152668	-2.30271
MRPL38	0.179224	3.44079	2.86159	0.0047542	0.0152668	-2.30661
RNF126	0.258408	3.25728	2.83402	0.00516327	0.01604	-2.37008
SDF2L1	0.288908	1.31798	2.76332	0.00636323	0.0189895	-2.41545
WDR18	0.255387	2.29976	2.79233	0.00584314	0.0177164	-2.41597
TBX21	0.239302	3.63492	2.80727	0.00559071	0.0172267	-2.4552
NMUR1	0.299486	1.76586	2.75628	0.00649579	0.0190845	-2.46569
TP53I13	0.245552	3.15811	2.79251	0.00584009	0.0177164	-2.47165
VEGFB	0.190176	2.3662	2.76494	0.00633322	0.0189895	-2.48961
NOC4L	0.248661	2.23038	2.75801	0.00646297	0.0190845	-2.49702
ZNF414	0.263932	1.73151	2.73976	0.00681615	0.0195706	-2.50395
CLIC3	0.356545	1.98532	2.72594	0.00709534	0.020219	-2.55795
SARS2	0.201269	1.78469	2.71038	0.00742195	0.0209919	-2.57904
NDUFV1	0.171483	4.6427	2.75323	0.00655388	0.0191071	-2.60586
ICAM2	0.157029	4.45169	2.74794	0.00665575	0.0192559	-2.62014
TRMT61A	0.220151	1.78903	2.68172	0.00805926	0.021908	-2.64901
RRP1	0.186203	1.69655	2.67779	0.00815046	0.021908	-2.65098
ZNF444	0.224406	2.29065	2.69483	0.00776181	0.0217906	-2.65755
HAUS7	0.185051	1.94216	2.66835	0.00837332	0.0223485	-2.6935
ASPSCR1	0.215868	2.57402	2.68098	0.00807632	0.021908	-2.71245
RPL37A	0.181223	6.73954	2.6882	0.00791111	0.021908	-2.71351
TBL3	0.199162	2.89958	2.67978	0.00810412	0.021908	-2.73813
COMTD1	0.364817	0.743176	2.60727	0.00995241	0.0253133	-2.74657
PDZD4	0.247292	3.33122	2.68117	0.00807206	0.021908	-2.75964
THAP7	0.19594	2.44383	2.65477	0.00870342	0.0229069	-2.76641
MTFP1	0.20511	1.17783	2.60253	0.0100853	0.0253133	-2.78687
SNRPA	0.160661	3.72579	2.65526	0.00869128	0.0229069	-2.83956
GATA3	0.189645	1.75793	2.58669	0.0105416	0.0259692	-2.87127
MC1R	0.253761	0.925604	2.55109	0.0116358	0.027717	-2.88556
CHTF18	0.225675	1.78755	2.58108	0.0107078	0.0261823	-2.8875
LMF1	0.236359	2.49551	2.60431	0.0100351	0.0253133	-2.89141
B3GAT3	0.168499	3.79235	2.62494	0.00946994	0.0247142	-2.9154
OSBPL7	0.169226	3.20634	2.6131	0.0097907	0.0250721	-2.91846
ZAP70	0.178295	5.70254	2.61576	0.00971791	0.025055	-2.9218
ARL4C	0.160034	4.21277	2.62305	0.0095205	0.0247142	-2.92833
IDUA	0.247351	2.2584	2.57715	0.0108254	0.0263002	-2.93674
CAPS	0.200987	2.91449	2.59789	0.0102173	0.025476	-2.93697
TMEM160	0.464458	0.927611	2.51905	0.012706	0.0292401	-2.95797
NUBP2	0.218535	3.30518	2.58634	0.0105521	0.0259692	-2.98788
ZNF683	0.572905	1.65496	2.52444	0.0125202	0.0291115	-3.00818
COLQ	0.214163	1.5387	2.51654	0.0127935	0.0292401	-3.01299
MRPS2	0.159186	2.50667	2.55267	0.011585	0.027717	-3.01333
PRR5	0.238251	3.0123	2.56793	0.011106	0.0268101	-3.01424
LOC200772	0.342812	1.9301	2.52889	0.0123683	0.0289357	-3.02049
LSS	0.145681	2.71468	2.54906	0.0117011	0.027717	-3.03787
FANCG	0.131286	1.24731	2.48529	0.0139283	0.0314058	-3.05669
FAM173A	0.41272	1.02982	2.47668	0.0142564	0.0315976	-3.05911
AGFG2	0.174423	2.3105	2.51616	0.012807	0.0292401	-3.08222
RASAL3	0.154834	5.62144	2.54221	0.0119238	0.0280692	-3.09924
NAT6	0.190491	1.66777	2.46667	0.0146462	0.0322728	-3.13632
FAHD2A	0.160529	0.867988	2.42884	0.0162068	0.0345078	-3.14835
RUVBL1	0.147205	2.16652	2.47832	0.0141931	0.0315976	-3.15563
ATAD3A	0.210983	1.59728	2.44586	0.0154875	0.0333509	-3.17606
ERCC2	0.163667	1.70094	2.44997	0.0153178	0.0331739	-3.1761
TARBP2	0.132265	2.09836	2.4616	0.0148475	0.0323402	-3.18673
MRPL2	0.150506	1.94395	2.43743	0.0158404	0.0339181	-3.22628
TPRN	0.194515	1.20616	2.40539	0.017247	0.0356734	-3.22756
RUNX3	0.15026	4.89195	2.49412	0.0135988	0.0308619	-3.23002
FLT3LG	0.209626	4.0278	2.48328	0.0140042	0.0314058	-3.25552
COL6A2	0.295192	3.01155	2.46362	0.014767	0.0323402	-3.25636
SAMD10	0.200139	1.54662	2.37181	0.0188389	0.0381816	-3.33226
CD3E	0.184312	6.45978	2.41832	0.0166665	0.0348983	-3.35521
PTPRCAP	0.288384	5.80582	2.42343	0.0164418	0.0348124	-3.36516
CLDND2	0.279042	1.64115	2.35898	0.0194806	0.0390642	-3.36868
UBASH3A	0.186026	2.72888	2.40381	0.017319	0.0356734	-3.36975
ENDOG	0.223582	0.909936	2.32205	0.0214364	0.0418783	-3.37585
DDX11L10	-0.683247	0.565274	-2.30067	0.022646	0.0427006	-3.38329
SCNN1D	0.21592	0.841263	2.31263	0.0219619	0.0422496	-3.39051
TMEM161A	0.164893	1.83529	2.35483	0.0196924	0.0391217	-3.39601
CDK2AP2	0.154772	4.16761	2.42131	0.0165349	0.0348151	-3.39904
FASTK	0.148903	4.36502	2.40693	0.0171769	0.0356734	-3.43266
SH2D2A	0.193681	3.35358	2.39044	0.0179403	0.0367534	-3.44061
NDUFS8	0.212554	3.05093	2.37735	0.0185678	0.0378344	-3.45115
IRF2BP1	0.206206	2.35043	2.34394	0.0202575	0.0399727	-3.46847
TCEA2	0.17218	1.43229	2.29872	0.022759	0.0427012	-3.47396
WRAP53	0.149922	1.70886	2.30485	0.0224049	0.0424574	-3.48894
SDR39U1	0.114776	3.54213	2.36628	0.0191133	0.0385316	-3.50299
POLD2	0.15815	2.81683	2.34207	0.0203555	0.0399727	-3.51116
CHST12	0.205576	1.70456	2.29384	0.0230443	0.0430235	-3.5116
FCER2	0.301024	3.30543	2.35437	0.0197157	0.0391217	-3.51753
BPI	-0.46076	1.51735	-2.27435	0.0242164	0.0446002	-3.52076
RHBDD3	0.208407	0.910253	2.24274	0.0262281	0.047562	-3.53627
C19orf60	0.309838	2.91396	2.30697	0.0222832	0.0424388	-3.59461
C12orf57	0.203142	3.51009	2.31484	0.0218377	0.0422496	-3.61358
ERI3	0.141396	2.31541	2.27176	0.0243758	0.0446301	-3.61744
ZFPM1	0.304632	1.04739	2.20703	0.0286745	0.0505472	-3.62147
CCL4	0.215312	1.529	2.22567	0.0273739	0.0491693	-3.63286
CD27	0.200783	4.29295	2.31406	0.0218814	0.0422496	-3.63586
MBD3	0.205435	4.0715	2.31068	0.0220724	0.0422496	-3.64114
FHIT	0.282018	1.18275	2.1975	0.0293603	0.0515165	-3.65422
PTGDS	0.325968	3.00171	2.27394	0.0242418	0.0446002	-3.66926
LRRC45	0.203752	1.83081	2.21187	0.028332	0.0501767	-3.69319
LIME1	0.276482	4.63742	2.28367	0.0236496	0.0439372	-3.7002
MEI1	0.132367	2.19019	2.22042	0.0277348	0.0495824	-3.71141
NPDC1	0.323575	2.15844	2.18925	0.0299652	0.0523356	-3.77302
MIF	0.282414	3.8646	2.24583	0.0260254	0.0474212	-3.77396
CCDC85B	0.436417	2.2828	2.18307	0.0304254	0.0528956	-3.7976
SCAMP3	0.121965	3.85675	2.23303	0.0268749	0.0485027	-3.80035
GLI4	0.22059	2.20635	2.17038	0.0313889	0.0535873	-3.81447
OLFM2	0.178271	1.0463	2.10158	0.0370893	0.0613496	-3.82423
DTX3	0.152634	1.96278	2.15239	0.0328014	0.0554988	-3.82517
CRIP1	0.189378	5.32187	2.21548	0.0280782	0.0499608	-3.82956
LGR6	0.236594	1.2441	2.09999	0.0372306	0.0613496	-3.84625
MAL	0.186585	3.16346	2.17705	0.0308794	0.0534398	-3.88181
CD9	-0.2647	1.22438	-2.07368	0.0396432	0.0644839	-3.88935
ATP5D	0.258786	3.81334	2.17097	0.0313441	0.0535873	-3.92685
SPON2	0.296039	3.89493	2.17104	0.0313383	0.0535873	-3.92924
RPL18	0.15167	7.44908	2.12554	0.0350107	0.0587127	-3.93388
FAM159A	0.184534	0.940786	2.03512	0.0434183	0.0691408	-3.93496
DGCR6L	0.155417	2.91574	2.13763	0.0340005	0.0572719	-3.94281
NDUFB11	0.163778	3.82526	2.16173	0.0320616	0.0544903	-3.94594
ARMC5	0.170552	1.76021	2.0578	0.0411618	0.0661333	-3.98522
PTGDR2	0.257112	1.96922	2.06226	0.0407305	0.0659696	-4.00083
PRR5L	0.146114	2.62118	2.09208	0.037943	0.0619844	-4.00757
TECR	0.159924	4.29352	2.11961	0.0355158	0.0592973	-4.03927
CCR7	0.191479	5.17123	2.1118	0.0361899	0.0601577	-4.04252
DMAP1	0.113604	3.28792	2.0925	0.0379043	0.0619844	-4.05762
DUSP23	0.174096	1.82135	2.02163	0.0448098	0.0707621	-4.05946
NCALD	0.18072	1.01591	1.9365	0.0544933	0.0826118	-4.11931
RALGDS	0.10975	3.7647	2.05625	0.0413131	0.0661333	-4.15179
CD7	0.203306	5.07315	2.05582	0.0413551	0.0661333	-4.15461
BCL7C	0.152875	2.62718	1.99973	0.0471493	0.0738413	-4.1831
RNF157	0.160641	2.46322	1.9862	0.048646	0.0746431	-4.19345
HOPX	0.215236	1.38958	1.91763	0.0568635	0.0854338	-4.19645
GOLGA2P5	0.129439	1.08421	1.88896	0.0606293	0.0897598	-4.20788
PRF1	0.195839	6.0065	2.0089	0.0461577	0.0725883	-4.21342
MON1A	0.142846	1.05156	1.88015	0.061827	0.0904727	-4.21822
GZMK	0.238036	2.76823	1.98705	0.0485506	0.0746431	-4.22037
IL2RB	0.169162	4.8126	2.02227	0.0447429	0.0707621	-4.22501
NKG7	0.219285	6.5292	1.99028	0.0481902	0.0746431	-4.22803
CCDC61	0.140197	1.79949	1.92211	0.0562928	0.0849998	-4.23636
IL32	0.179813	6.3222	1.98914	0.0483172	0.0746431	-4.23844
CCS	0.131475	3.498	1.98982	0.0482414	0.0746431	-4.26579
RPS15	0.181421	6.85071	1.95867	0.0518151	0.0791851	-4.27371
MMP17	0.226468	1.52131	1.87182	0.0629784	0.0918031	-4.291
NT5C	0.128128	2.66089	1.91446	0.0572702	0.0854543	-4.34158
HDC	-0.354638	1.2321	-1.80186	0.0733691	0.105329	-4.36956
SF3A2	0.169632	4.48443	1.942	0.0538184	0.0819163	-4.37808
GPI	0.132525	5.04546	1.91632	0.057031	0.0854338	-4.41667
BOP1	0.166814	1.97108	1.82356	0.0700043	0.100881	-4.42639
ISOC2	0.161454	1.19563	1.75409	0.0812475	0.115329	-4.44371
DPP7	0.146447	5.08045	1.90018	0.0591319	0.0878862	-4.44455
PIH1D1	0.103293	3.43646	1.88616	0.0610081	0.0899691	-4.45084
ECH1	0.116354	4.38757	1.88318	0.0614135	0.0902159	-4.48462
TMUB1	0.16329	3.413	1.82969	0.0690787	0.0999268	-4.54827
ABI3	0.148368	4.17765	1.84022	0.0675101	0.0980319	-4.55851
TIMM50	0.101727	2.10468	1.74836	0.0822385	0.116133	-4.56575
SLC43A1	0.0989949	1.35164	1.67036	0.09672	0.131387	-4.59344
TNFRSF4	0.237504	1.26023	1.65771	0.0992514	0.133391	-4.60356
TMIGD2	0.171504	1.16435	1.64049	0.102784	0.137166	-4.61556
UCP2	0.134351	6.8933	1.76004	0.0802301	0.114313	-4.61736
ARHGAP33	0.119611	1.56734	1.66407	0.0979715	0.132611	-4.6326
IGLL5	0.287158	4.34233	1.79714	0.0741196	0.106005	-4.63348
APOBEC3D	0.100115	2.31138	1.71674	0.0878791	0.122001	-4.64033
CLEC10A	0.165157	2.10503	1.70148	0.0907118	0.125017	-4.64137
TRAP1	0.114912	2.92078	1.74727	0.082427	0.116133	-4.65094
PNPLA7	0.162005	1.42142	1.63164	0.104638	0.139151	-4.6629
SLAMF7	0.145101	2.97657	1.73555	0.0844862	0.118156	-4.67491
C1orf159	0.149215	1.48152	1.62274	0.106529	0.140678	-4.68302
C19orf24	0.153687	2.73807	1.70345	0.0903419	0.124962	-4.70547
MAD1L1	0.138906	3.2084	1.72716	0.0859861	0.119811	-4.70629
HCST	0.140761	4.90551	1.74449	0.0829112	0.116383	-4.71648
ALOX15	0.295393	1.23465	1.57701	0.116684	0.152493	-4.72008
C7orf50	0.144715	2.51151	1.67967	0.0948902	0.129365	-4.72068
TPM2	0.157021	2.11091	1.65185	0.100442	0.134515	-4.7208
FCRL3	0.177893	1.71863	1.61285	0.108665	0.143	-4.73018
CCR3	-0.209356	3.1036	-1.69725	0.0915103	0.125661	-4.74371
GATA2	-0.243328	1.10955	-1.53311	0.12714	0.163343	-4.76355
CHCHD5	0.123266	1.45765	1.54921	0.123223	0.159391	-4.78582
LMNA	0.174275	2.32959	1.60476	0.110435	0.144826	-4.81653
HMGA1	0.110896	4.45413	1.6859	0.0936803	0.128176	-4.81705
MZB1	0.207398	1.69251	1.54646	0.123885	0.159701	-4.82313
PRDX2	0.13774	3.78473	1.65922	0.0989459	0.133391	-4.84704
DUSP2	0.156353	1.31316	1.46814	0.143946	0.181247	-4.87968
FCRL6	0.200765	2.31902	1.56057	0.120518	0.156963	-4.88069
CHI3L2	0.155933	1.03802	1.42595	0.155749	0.193537	-4.89602
CD2	0.116799	4.75611	1.62445	0.106163	0.140678	-4.91018
TTC16	0.150088	1.68647	1.45195	0.148389	0.185609	-4.95319
CD8B	0.200353	3.05179	1.53104	0.127651	0.163445	-4.99605
NLRP6	-0.177774	2.63478	-1.49504	0.136789	0.17281	-5.00478
AKT2	0.0566805	5.04066	1.55805	0.121114	0.157199	-5.00493
RPS28	0.130072	6.61726	1.50449	0.134344	0.170289	-5.02097
LAG3	0.193706	1.5802	1.3898	0.166439	0.204143	-5.02129
EOMES	0.151202	1.27767	1.35036	0.178726	0.2164	-5.02569
TIMP1	-0.143701	5.68282	-1.52523	0.129091	0.164732	-5.03222
MIAT	0.132572	4.13143	1.51712	0.131125	0.166766	-5.07085
PRKAR1B	0.120536	1.39869	1.32743	0.186177	0.223295	-5.07088
RPL18A	0.103386	7.65654	1.4153	0.15884	0.196734	-5.09714
PYHIN1	0.124074	1.78918	1.34861	0.179286	0.2164	-5.09986
ALOX12	-0.17355	0.955718	-1.24227	0.215876	0.258098	-5.10228
CD3D	0.144136	3.55517	1.4592	0.146388	0.183712	-5.13178
CD8A	0.185048	4.00717	1.43515	0.153113	0.190887	-5.1824
KRTCAP2	0.0899046	3.8539	1.40932	0.160599	0.198264	-5.21313
ORAI1	0.0946088	4.084	1.40716	0.161237	0.198405	-5.22246
ARL2	0.1097	1.64828	1.2287	0.220911	0.263287	-5.22318
ACSF2	0.0839609	1.72808	1.2265	0.221735	0.26344	-5.23673
CTSW	0.15961	5.43454	1.3653	0.173993	0.211844	-5.25874
EIF3G	0.0880062	5.38452	1.36402	0.174394	0.211844	-5.26289
STK32C	0.117471	1.38503	1.1492	0.252114	0.296743	-5.27183
FYN	0.0617124	4.9166	1.36799	0.173153	0.211693	-5.27189
CEBPE	0.142271	1.2031	1.11169	0.267868	0.312376	-5.28295
SLAMF6	0.0960431	3.58547	1.33919	0.182328	0.219373	-5.29241
SPNS3	0.126832	1.84206	1.13717	0.257095	0.301669	-5.35225
PRSS33	0.192321	1.62564	1.09576	0.27476	0.319429	-5.36586
ST3GAL3	0.0748516	0.982091	0.939464	0.348848	0.391164	-5.40984
SMPD3	0.133232	1.46469	1.01485	0.311642	0.356835	-5.41933
TIGIT	0.0932964	1.73393	1.03551	0.301927	0.346758	-5.43922
EDF1	0.0774831	5.03034	1.21015	0.227932	0.269957	-5.46316
SURF2	0.0638781	1.31452	0.887838	0.375904	0.419022	-5.50476
FKBP2	0.0759266	2.43056	1.05735	0.29188	0.336313	-5.51079
GZMH	0.17732	3.89675	1.15735	0.248782	0.293733	-5.52288
CAMK1	0.0885473	2.92247	1.08101	0.281248	0.325972	-5.53984
PI3	-0.180203	4.70741	-1.13118	0.259601	0.303669	-5.55979
GSDMB	0.0770265	3.0801	1.0572	0.291944	0.336313	-5.57838
SPATA20	0.109467	2.57173	1.00377	0.31694	0.361808	-5.57962
SAMD3	0.095765	1.8443	0.897416	0.370788	0.414538	-5.5801
LCN2	-0.21308	2.5825	-0.988513	0.324331	0.369133	-5.58678
NDUFA3	0.0840492	3.16933	0.984654	0.326217	0.370169	-5.65592
LGALS12	-0.0859772	1.98042	-0.810111	0.419028	0.463008	-5.66776
NMRAL1	0.0616248	3.28881	0.963551	0.336663	0.380882	-5.68497
RPL28	0.0690131	8.22684	0.825933	0.410019	0.454378	-5.69136
GZMA	0.109251	3.4072	0.942634	0.347228	0.390503	-5.71279
FIBP	0.0607838	3.48239	0.945274	0.345884	0.390148	-5.71499
SLC29A1	0.0956923	2.36568	0.769525	0.442668	0.484888	-5.75203
CCL5	0.0802654	6.6435	0.835992	0.404353	0.449413	-5.76095
GP9	-0.119708	2.25023	-0.714875	0.475683	0.51955	-5.77216
GNLY	0.10693	6.86057	0.792897	0.428962	0.472606	-5.78337
ADCK1	0.0283119	1.22231	0.343354	0.731763	0.776858	-5.79919
AK1	0.0600266	3.05779	0.77469	0.439617	0.482942	-5.82215
KRT72	0.0850423	1.47694	0.389908	0.697101	0.744229	-5.82782
KLHDC7B	-0.0231142	1.28839	-0.232028	0.8168	0.845812	-5.8394
FOXP3	0.027785	1.40759	0.282162	0.778168	0.810236	-5.84763
VSTM1	-0.0655039	2.01531	-0.475711	0.634901	0.679739	-5.87277
ECSIT	0.0552566	2.92221	0.664358	0.507377	0.552574	-5.88499
GSTM4	0.0264329	1.66223	0.195805	0.845001	0.87263	-5.91034
FXYD5	0.0488285	6.57951	0.623183	0.534013	0.579917	-5.91236
CERS4	0.0386594	2.48236	0.515271	0.607045	0.651756	-5.92035
CSF1	0.00605807	1.79857	0.072318	0.942435	0.955035	-5.94795
DDIT4	0.0236779	2.13941	0.288313	0.773465	0.809788	-5.96019
MIR142	-0.0489394	3.40772	-0.575896	0.56546	0.612313	-5.97756
GSTM2	0.0125081	2.15542	0.126472	0.899511	0.916437	-5.9958
VAMP2	0.0244798	5.44663	0.547853	0.584523	0.629359	-6.0056
MRPS5	0.011463	2.44087	0.250087	0.802827	0.83362	-6.01069
RPS26	0.0989646	5.16158	0.549583	0.583339	0.629359	-6.01515
CRAT	0.0271825	2.5496	0.283261	0.777327	0.810236	-6.01571
GFI1B	0.0117458	2.30292	0.100665	0.919937	0.934735	-6.01805
TNFRSF8	0.00221578	2.29179	0.0316258	0.974808	0.982586	-6.02045
PIK3R6	-0.0109712	2.56723	-0.126629	0.899386	0.916437	-6.04883
PDLIM1	0.0281166	3.13153	0.337263	0.736342	0.779535	-6.06125
LTF	-0.0782253	3.36892	-0.312341	0.755171	0.792825	-6.0816
METRNL	-0.000835486	2.89865	-0.00855646	0.993183	0.993183	-6.09274
PILRB	0.0192299	5.03147	0.371392	0.710816	0.756739	-6.09786
GZMB	0.0339152	4.23957	0.329921	0.741873	0.783202	-6.12116
KIAA1324	0.0578456	4.08812	0.314972	0.753176	0.792825	-6.12211
CST7	-0.0139054	5.63077	-0.147429	0.882971	0.904449	-6.13226
DGKQ	0.0111745	3.79609	0.152264	0.879162	0.903678	-6.1489
PDZK1IP1	0.00393305	3.75379	0.0221018	0.982393	0.987605	-6.15736
HVCN1	-0.00687632	4.27899	-0.151411	0.879834	0.903678	-6.16136
CLC	0.00708342	4.1793	0.0527222	0.958016	0.968235	-6.17063
CYB5R3	-0.00116392	4.58404	-0.0174956	0.986062	0.988671	-6.17371
